# Supplementary material for: Deep resequencing identifies candidate functional genes in leprosy GWAS loci
Source: PLoS Negl Trop Dis. 2021 Dec 8;15(12):e0010029. doi: 10.1371/journal.pntd.0010029 (PMC8687567; doi:10.1371/journal.pntd.0010029)
Supplement: S1 Table — (XLSX) [file pntd.0010029.s003.xlsx]

## Sheet: S1 Table
Table S1. Genes targeted for deep resequencing in leprosy per se
Gene	# of protein-altering variants	Original study reporting the targeted gene			Reference
PRKN	15	Mira, M.T. et al.	Nature	2004	1
PACRG	4	Mira, M.T. et al.	Nature	2004	1
LTA	5	Alcais, A. et al.	Nat Genet	2007	2
TNF	3	Alcais, A. et al.	Nat Genet	2007	2
LACC1	5	Zhang, F. et al.	N Engl J Med	2009	3
CCDC122	4	Zhang, F. et al.	N Engl J Med	2009	3
RIPK2	8	Zhang, F. et al.	N Engl J Med	2009	3
NOD2	17	Zhang, F. et al.	N Engl J Med	2009	3
SNX20	6	Zhang, F. et al.	N Engl J Med	2009	3
LRRK2	25	Zhang, F. et al.	N Engl J Med	2009	3
TNFSF15	4	Zhang, F. et al.	N Engl J Med	2009	3
TNFSF8	0	Zhang, F. et al.	N Engl J Med	2009	3
TLR1	18	Wong, S. H. et al.	PLoS Pathog	2010	4
IL23R	12	Zhang, F. et al.	Nat Genet	2011	5
IL12RB2	15	Zhang, F. et al.	Nat Genet	2011	5
RAB32 (failed)	.	Zhang, F. et al.	Nat Genet	2011	5
IL1RL1	13	Liu, H. et al.	Am J Hum Genet	2012	6
IL18R1	6	Liu, H. et al.	Am J Hum Genet	2012	6
IL18RAP	9	Liu, H. et al.	Am J Hum Genet	2012	6
IL12B	2	Liu, H. et al.	Am J Hum Genet	2012	6
BCL10	4	Liu, H. et al.	Hum Mol Gen	2013	7
BATF3	0	Liu, H. et al.	Nat Genet	2015	8
CDH18	5	Liu, H. et al.	Nat Genet	2015	8
DEC1	2	Liu, H. et al.	Nat Genet	2015	8
ADO	0	Liu, H. et al.	Nat Genet	2015	8
EGR2	4	Liu, H. et al.	Nat Genet	2015	8
CCDC88B	9	Liu, H. et al.	Nat Genet	2015	8
RMI2	2	Liu, H. et al.	Nat Genet	2015	8
SOCS1 (failed)	.	Liu, H. et al.	Nat Genet	2015	8
COX4I1	8	Liu, H. et al.	Nat Genet	2015	8
SIGLEC5	8	Liu, H. et al.	Nat Genet	2015	8
CDSN	14	Gzara, C. et al.	PLoS Pathog	2020	9
PSORS1C1	3	Gzara, C. et al.	PLoS Pathog	2020	9
PSORS1C2	4	Gzara, C. et al.	PLoS Pathog	2020	9
Total	234
1 Mira MT, Alcais A, Nguyen VT, Moraes MO, Di Flumeri C, Vu HT, et al. Susceptibility to leprosy is associated with PARK2 and PACRG. Nature. 2004;427(6975):636-40.
2 Alcais A, Alter A, Antoni G, Orlova M, Nguyen VT, Singh M, et al. Stepwise replication identifies a low-producing lymphotoxin-alpha allele as a major risk factor for early-onset leprosy. Nat Genet. 2007;39(4):517-22.
3 Zhang FR, Huang W, Chen SM, Sun LD, Liu H, Li Y, et al. Genomewide association study of leprosy. N Engl J Med. 2009;361(27):2609-18.
4 Wong SH, Gochhait S, Malhotra D, Pettersson FH, Teo YY, Khor CC, et al. Leprosy and the adaptation of human toll-like receptor 1. PLoS Pathog. 2010;6:e1000979.
5 Zhang F, Liu H, Chen S, Low H, Sun L, Cui Y, et al. Identification of two new loci at IL23R and RAB32 that influence susceptibility to leprosy. Nat Genet. 2011;43(12):1247-51.
6 Liu H, Irwanto A, Tian H, Fu X, Yu Y, Yu G, et al. Identification of IL18RAP/IL18R1 and IL12B as leprosy risk genes demonstrates shared pathogenesis between inflammation and infectious diseases. Am J Hum Genet. 2012;91(5):935-41.
7 Liu H, Bao F, Irwanto A, Fu X, Lu N, Yu G, et al. An association study of TOLL and CARD with leprosy susceptibility in Chinese population. Hum Mol Genet. 2013;22(21):4430-7.
8 Liu H, Irwanto A, Fu X, Yu G, Yu Y, Sun Y, et al. Discovery of six new susceptibility loci and analysis of pleiotropic effects in leprosy. Nat Genet. 2015.
9 Gzara C, Dallmann-Sauer M, Orlova M, Van Thuc N, Thai VH, Fava VM, et al. Family-based genome-wide association study of leprosy in Vietnam. PLoS Pathog. 2020;16(5):e1008565.
