# Supplementary material for: Deep resequencing identifies candidate functional genes in leprosy GWAS loci
Source: PLoS Negl Trop Dis. 2021 Dec 8;15(12):e0010029. doi: 10.1371/journal.pntd.0010029 (PMC8687567; doi:10.1371/journal.pntd.0010029)
Supplement: S2 Table — (XLSX) [file pntd.0010029.s004.xlsx]

## Sheet: S2 Table
Table S2. Summary of the 770 transcribed variants in the targeted genes
Gene	Chr	bp	SNP (dbsnp.150)	Ref	Alt	Variant type	Transcript	Variant	P	OR	LCI 95%	UCI 95%	Leprosy cases Allele Count	Leprosy cases Frequency	Healthy controls Allele Count	Healthy controls Frequency	Frequency 1000G (EAS)	Total Allele Count	Total Frequency	CADD	# of Databases assigned as Damaging/Probably damaging
IL23R	1	67633778	rs557459277	G	C	UTR5	NM_144701	c.-26G>C	.	.	.	.	3/1102	0.00272232	2/952	0.00210084	.	5/2054	0.00243427	.	.
IL23R	1	67633812	rs1884444	G	T	nonsynonymous	NM_144701	p.Q3H	0.00204907	0.741077	0.612536	0.896592	755/1102	0.685118	600/954	0.628931	0.64	1355/2056	0.659047	16.92	1
IL23R	1	67633858	rs185697788	A	G	nonsynonymous	NM_144701	p.S19G	.	.	.	.	1/1102	0.000907441	3/954	0.00314465	0.001	4/2056	0.00194553	4.944	0
IL23R	1	67635230	rs754677847	T	C	synonymous	NM_144701	p.F92F	.	.	.	.	2/1102	0.00181488	2/954	0.00209644	.	4/2056	0.00194553	.	.
IL23R	1	67648538	rs539497366	T	A	nonsynonymous	NM_144701	p.D129E	.	.	.	.	0/1102	0	1/950	0.00105263	0.001	1/2052	0.000487329	15.3	0
IL23R	1	67648596	rs76418789	G	A	nonsynonymous	NM_144701	p.G149R	0.311336	1.29698	0.783978	2.14567	41/1102	0.0372051	28/952	0.0294118	0.053	69/2054	0.033593	28.2	5
IL23R	1	67648600	rs775258971	A	C	nonsynonymous	NM_144701	p.K150T	.	.	.	.	0/1102	0	2/952	0.00210084	.	2/2054	0.00097371	24.1	2
IL23R	1	67672610	rs141095761	G	A	nonsynonymous	NM_144701	p.V224I	.	.	.	.	1/1084	0.000922509	0/848	0	.	1/1932	0.000517598	1.366	0
IL23R	1	67685301	rs562251072	A	G	synonymous	NM_144701	p.E281E	.	.	.	.	0/1078	0	1/866	0.00115473	.	1/1944	0.000514403	.	.
IL23R	1	67685344	.	T	C	nonsynonymous	NM_144701	p.C296R	.	.	.	.	1/1100	0.000909091	0/922	0	.	1/2022	0.00049456	22.5	4
IL23R	1	67685387	rs7530511	T	C	nonsynonymous	NM_144701	p.L310P	.	.	.	.	1089/1096	0.993613	913/924	0.988095	0.99	2002/2020	0.991089	0.165	1
IL23R	1	67705875	rs766460328	C	T	synonymous	NM_144701	p.D353D	.	.	.	.	1/1102	0.000907441	0/954	0	.	1/2056	0.000486381	.	.
IL23R	1	67705887	.	A	T	nonsynonymous	NM_144701	p.L357F	.	.	.	.	0/1102	0	1/954	0.00104822	.	1/2056	0.000486381	22.5	4
IL23R	1	67705932	rs199542433	G	C	nonsynonymous	NM_144701	p.L372F	.	.	.	.	11/1102	0.00998185	2/952	0.00210084	0.001	13/2054	0.00632911	25.3	5
IL23R	1	67705933	rs201752419	A	T	nonsynonymous	NM_144701	p.I373F	.	.	.	.	11/1102	0.00998185	2/950	0.00210526	0.001	13/2052	0.00633528	23.8	4
IL23R	1	67721554	rs776798769	T	A	nonsynonymous	NM_144701	p.W395R	.	.	.	.	1/1102	0.000907441	0/952	0	.	1/2054	0.000486855	27.3	5
IL23R	1	67724848	.	T	C	UTR3	NM_144701	c.*37T>C	.	.	.	.	0/1098	0	1/906	0.00110375	.	1/2004	0.000499002	.	.
IL23R	1	67725056	.	A	G	UTR3	NM_144701	c.*245A>G	.	.	.	.	0/1102	0	1/920	0.00108696	.	1/2022	0.00049456	.	.
IL23R	1	67725079	rs552507254	G	A	UTR3	NM_144701	c.*268G>A	.	.	.	.	1/1102	0.000907441	2/918	0.00217865	.	3/2020	0.00148515	.	.
IL23R	1	67725120	rs10889677	C	A	UTR3	NM_144701	c.*309C>A	0.163911	0.859033	0.69358	1.06395	844/1100	0.767273	671/906	0.740618	.	1515/2006	0.755234	.	.
IL23R	1	67725125	.	TC	T	UTR3	NM_144701	c.*314delC	.	.	.	.	1/1102	0.000907441	1/916	0.0010917	.	2/2018	0.00099108	.	.
IL12RB2	1	67779676	rs10489627	A	G	UTR5	NM_001258214	c.-6376A>G	0.42593	1.08023	0.893329	1.30622	354/1102	0.321234	292/950	0.307368	.	646/2052	0.314815	.	.
IL12RB2	1	67786025	rs753181240	G	A	UTR5	NM_001559	c.-27G>A	.	.	.	.	0/1102	0	1/954	0.00104822	.	1/2056	0.000486381	.	.
IL12RB2	1	67786079	rs181312192	T	C	synonymous	NM_001559	p.L10L	.	.	.	.	1/1102	0.000907441	0/954	0	0.001	1/2056	0.000486381	.	.
IL12RB2	1	67786103	rs751550346	T	G	nonsynonymous	NM_001559	p.W18G	.	.	.	.	1/1102	0.000907441	1/954	0.00104822	.	2/2056	0.000972763	24	2
IL12RB2	1	67786118	.	G	A	nonsynonymous	NM_001559	p.A23T	.	.	.	.	0/1102	0	1/954	0.00104822	.	1/2056	0.000486381	21.1	2
IL12RB2	1	67787428	rs201695193	G	T	nonsynonymous	NM_001559	p.D74Y	.	.	.	.	1/1102	0.000907441	0/952	0	0.001	1/2054	0.000486855	0.262	0
IL12RB2	1	67787562	.	C	A	synonymous	NM_001559	p.I118I	.	.	.	.	1/1100	0.000909091	0/942	0	0	1/2042	0.000489716	.	.
IL12RB2	1	67793935	rs191377276	T	A	nonsynonymous	NM_001559	p.C178S	.	.	.	.	8/1102	0.00725953	6/928	0.00646552	0.003	14/2030	0.00689655	19.23	2
IL12RB2	1	67795319	rs1495963	T	C	synonymous	NM_001559	p.S238S	0.0631112	1.23427	0.988564	1.54104	861/1102	0.781307	776/952	0.815126	0.81	1637/2054	0.796981	.	.
IL12RB2	1	67796346	rs78198420	A	T	nonsynonymous	NM_001559	p.N271Y	.	.	.	.	0/1102	0	1/954	0.00104822	0.006	1/2056	0.000486381	24	4
IL12RB2	1	67796364	rs762145325	G	A	nonsynonymous	NM_001559	p.G277R	.	.	.	.	0/1102	0	1/954	0.00104822	.	1/2056	0.000486381	26.8	4
IL12RB2	1	67816650	.	G	C	nonsynonymous	NM_001559	p.G379A	.	.	.	.	1/1102	0.000907441	0/954	0	.	1/2056	0.000486381	0.001	0
IL12RB2	1	67816743	rs201307534	G	A	nonsynonymous	NM_001559	p.R410H	.	.	.	.	0/1102	0	1/954	0.00104822	0.001	1/2056	0.000486381	0.343	0
IL12RB2	1	67833527	rs2307145	G	C	nonsynonymous	NM_001559	p.Q426H	.	.	.	.	0/1102	0	1/948	0.00105485	.	1/2050	0.000487805	10.72	0
IL12RB2	1	67833617	.	G	A	synonymous	NM_001559	p.V456V	.	.	.	.	1/1102	0.000907441	0/954	0	0	1/2056	0.000486381	.	.
IL12RB2	1	67838316	.	A	G	nonsynonymous	NM_001559	p.S523G	.	.	.	.	1/1102	0.000907441	0/954	0	.	1/2056	0.000486381	23.1	3
IL12RB2	1	67845727	rs78878673	G	C	synonymous	NM_001559	p.V592V	0.941216	0.968804	0.417252	2.24943	12/1102	0.0108893	9/896	0.0100446	0.0069	21/1998	0.0105105	.	.
IL12RB2	1	67852335	rs2228420	G	A	synonymous	NM_001559	p.T643T	0.355188	0.91189	0.74994	1.10881	304/1100	0.276364	274/946	0.289641	0.34	578/2046	0.282502	.	.
IL12RB2	1	67855718	.	T	C	synonymous	NM_001559	p.F651F	.	.	.	.	0/1102	0	1/954	0.00104822	0	1/2056	0.000486381	.	.
IL12RB2	1	67861264	.	T	A	nonsynonymous	NM_001559	p.I694K	.	.	.	.	1/1090	0.000917431	0/882	0	.	1/1972	0.000507099	1.776	0
IL12RB2	1	67861351	rs571475933	G	C	nonsynonymous	NM_001559	p.C723S	.	.	.	.	3/1100	0.00272727	0/914	0	0.001	3/2014	0.00148957	0.001	1
IL12RB2	1	67861419	.	A	G	nonsynonymous	NM_001559	p.S746G	.	.	.	.	1/1100	0.000909091	0/926	0	.	1/2026	0.000493583	0.002	2
IL12RB2	1	67861520	rs2229546	C	A	synonymous	NM_001559	p.P779P	0.150932	0.866956	0.713485	1.05344	347/1082	0.320702	303/866	0.349885	0.38	650/1948	0.333676	.	.
IL12RB2	1	67861551	rs781349707	C	T	nonsynonymous	NM_001559	p.P790S	.	.	.	.	0/1086	0	3/884	0.00339367	.	3/1970	0.00152284	4.336	0
IL12RB2	1	67861765	.	T	C	nonsynonymous	NM_001559	p.M861T	.	.	.	.	1/1102	0.000907441	0/954	0	.	1/2056	0.000486381	16.18	2
IL12RB2	1	67861923	.	T	A	UTR3	NM_001559	c.*151T>A	.	.	.	.	0/1102	0	1/954	0.00104822	.	1/2056	0.000486381	.	.
BCL10	1	85731577	.	C	T	UTR3	NM_003921	c.*1733G>A	.	.	.	.	0/1102	0	1/954	0.00104822	.	1/2056	0.000486381	.	.
BCL10	1	85731580	.	T	C	UTR3	NM_003921	c.*1730A>G	.	.	.	.	0/1102	0	1/954	0.00104822	.	1/2056	0.000486381	.	.
BCL10	1	85731619	.	GCTT	G	UTR3	NM_003921	c.*1691_*1689delAAG	.	.	.	.	1/1102	0.000907441	1/954	0.00104822	.	2/2056	0.000972763	.	.
BCL10	1	85731907	.	T	C	UTR3	NM_003921	c.*1403A>G	.	.	.	.	1/1102	0.000907441	0/954	0	.	1/2056	0.000486381	.	.
BCL10	1	85732035	.	G	A	UTR3	NM_003921	c.*1275C>T	.	.	.	.	0/1102	0	1/954	0.00104822	.	1/2056	0.000486381	.	.
BCL10	1	85732065	rs1060846	A	G	UTR3	NM_003921	c.*1245T>C	0.280998	0.906441	0.758198	1.08367	479/1102	0.434664	441/954	0.462264	.	920/2056	0.447471	.	.
BCL10	1	85732941	rs962409	A	C	UTR3	NM_003921	c.*369T>G	0.703548	0.965311	0.804815	1.15781	460/1102	0.417423	405/946	0.428118	.	865/2048	0.422363	.	.
BCL10	1	85732970	rs374149276	A	G	UTR3	NM_003921	c.*340T>C	.	.	.	.	1/1102	0.000907441	2/946	0.00211416	.	3/2048	0.00146484	.	.
BCL10	1	85732983	rs539058521	C	G	UTR3	NM_003921	c.*327G>C	.	.	.	.	1/1102	0.000907441	0/950	0	.	1/2052	0.000487329	.	.
BCL10	1	85733078	.	C	T	UTR3	NM_003921	c.*232G>A	.	.	.	.	1/1102	0.000907441	0/950	0	.	1/2052	0.000487329	.	.
BCL10	1	85733218	.	A	C	UTR3	NM_003921	c.*92T>G	.	.	.	.	2/1102	0.00181488	1/954	0.00104822	.	3/2056	0.00145914	.	.
BCL10	1	85733374	rs3768235	C	T	nonsynonymous	NM_003921	p.G213E	0.0100345	0.708083	0.544451	0.920892	121/1102	0.1098	143/954	0.149895	0.15	264/2056	0.128405	12.56	0
BCL10	1	85733527	rs200837308	G	A	nonsynonymous	NM_003921	p.T162M	.	.	.	.	0/1102	0	1/954	0.00104822	0.001	1/2056	0.000486381	26.1	5
BCL10	1	85733617	rs748039228	T	C	nonsynonymous	NM_003921	p.N132S	.	.	.	.	1/1102	0.000907441	0/952	0	.	1/2054	0.000486855	0.227	0
BCL10	1	85733623	.	G	A	nonsynonymous	NM_003921	p.T130M	.	.	.	.	0/1102	0	1/952	0.00105042	.	1/2054	0.000486855	22.6	2
BCL10	1	85736374	.	T	A	synonymous	NM_003921	p.T91T	.	.	.	.	0/1102	0	1/946	0.00105708	.	1/2048	0.000488281	.	.
BATF3	1	212859919	rs147326076	T	G	UTR3	NM_018664	c.*214A>C	.	.	.	.	1/1102	0.000907441	0/950	0	.	1/2052	0.000487329	.	.
BATF3	1	212870380	rs186099974	G	T	synonymous	NM_018664	p.R40R	.	.	.	.	5/1102	0.00453721	1/954	0.00104822	0.001	6/2056	0.00291829	.	.
IL1RL1	2	102954653	rs13431828	C	T	UTR5	NM_016232	c.-72C>T	0.10617	0.713037	0.473064	1.07474	46/1102	0.0417423	54/948	0.056962	.	100/2050	0.0487805	.	.
IL1RL1	2	102955468	rs1041973	C	A	nonsynonymous	NM_016232	p.A78E	0.974671	0.994931	0.727039	1.36153	102/1102	0.092559	87/920	0.0945652	0.15	189/2022	0.0934718	11.89	0
IL1RL1	2	102955474	rs34210856	C	T	nonsynonymous	NM_016232	p.A80V	0.551786	0.819153	0.424644	1.58017	19/1102	0.0172414	19/922	0.0206074	0.03	38/2024	0.0187747	11.71	0
IL1RL1	2	102957179	rs763273592	C	T	synonymous	NM_016232	p.V167V	.	.	.	.	0/1102	0	5/952	0.0052521	.	5/2054	0.00243427	.	.
IL1RL1	2	102957203	rs200131845	C	T	synonymous	NM_016232	p.D175D	.	.	.	.	1/1102	0.000907441	0/950	0	.	1/2052	0.000487329	.	.
IL1RL1	2	102957204	rs34225180	G	A	nonsynonymous	NM_016232	p.A176T	0.614476	0.844663	0.43792	1.62919	19/1102	0.0172414	19/950	0.02	0.03	38/2052	0.0185185	3.049	0
IL1RL1	2	102957212	rs756324024	T	C	synonymous	NM_016232	p.D178D	.	.	.	.	0/1102	0	1/952	0.00105042	.	1/2054	0.000486855	.	.
IL1RL1	2	102958715	rs75320001	G	A	nonsynonymous	NM_016232	p.G215R	0.0139069	0.319047	0.128382	0.792876	7/1084	0.00645756	15/838	0.0178998	0.011	22/1922	0.0114464	0.061	0
IL1RL1	2	102959558	rs146105446	G	A	nonsynonymous	NM_016232	p.V249I	.	.	.	.	1/1102	0.000907441	0/954	0	.	1/2056	0.000486381	4.761	0
IL1RL1	2	102959637	.	G	T	nonsynonymous	NM_016232	p.S275I	.	.	.	.	0/1102	0	2/954	0.00209644	.	2/2056	0.000972763	26.3	3
IL1RL1	2	102959778	rs35298562	C	T	synonymous	NM_016232	p.D291D	.	.	.	.	1/1102	0.000907441	1/954	0.00104822	.	2/2056	0.000972763	.	.
IL1RL1	2	102959910	rs757405490	C	T	UTR3	NM_003856	c.*18C>T	.	.	.	.	0/1102	0	1/952	0.00105042	.	1/2054	0.000486855	.	.
IL1RL1	2	102960007	rs12905	G	A	UTR3	NM_003856	c.*115G>A	0.238883	1.11444	0.930572	1.33463	518/1102	0.470054	421/948	0.444093	.	939/2050	0.458049	.	.
IL1RL1	2	102960103	.	C	T	UTR3	NM_003856	c.*211C>T	.	.	.	.	1/1102	0.000907441	0/952	0	.	1/2054	0.000486855	.	.
IL1RL1	2	102960121	rs144457031	A	T	UTR3	NM_003856	c.*229A>T	.	.	.	.	0/1102	0	2/950	0.00210526	.	2/2052	0.000974659	.	.
IL1RL1	2	102960139	rs1019468234	T	C	UTR3	NM_003856	c.*247T>C	.	.	.	.	1/1102	0.000907441	3/952	0.00315126	.	4/2054	0.00194742	.	.
IL1RL1	2	102960152	rs531926027	C	G	UTR3	NM_003856	c.*260C>G	.	.	.	.	0/1102	0	4/952	0.00420168	.	4/2054	0.00194742	.	.
IL1RL1	2	102960210	rs3771175	T	A	UTR3	NM_003856	c.*318T>A	0.149152	0.742434	0.49536	1.11274	47/1102	0.0426497	54/954	0.0566038	.	101/2056	0.0491245	.	.
IL1RL1	2	102960259	rs114464599	G	T	UTR3	NM_003856	c.*367G>T	.	.	.	.	1/1102	0.000907441	1/952	0.00105042	.	2/2054	0.00097371	.	.
IL1RL1	2	102960281	rs3821204	C	G	UTR3	NM_003856	c.*389C>G	0.282461	1.10464	0.92131	1.32445	517/1096	0.471715	422/944	0.447034	.	939/2040	0.460294	.	.
IL1RL1	2	102960378	rs540106928	C	A	UTR3	NM_003856	c.*486C>A	.	.	.	.	1/1102	0.000907441	1/954	0.00104822	.	2/2056	0.000972763	.	.
IL1RL1	2	102960485	rs13001714	A	G	UTR3	NM_003856	c.*593A>G	0.141443	0.872441	0.727347	1.04648	566/1096	0.516423	457/942	0.485138	.	1023/2038	0.501963	.	.
IL1RL1	2	102960487	rs13007174	T	C	UTR3	NM_003856	c.*595T>C	0.202264	1.32373	0.860173	2.03709	56/1098	0.0510018	39/950	0.0410526	.	95/2048	0.0463867	.	.
IL1RL1	2	102960512	rs112204660	G	T	UTR3	NM_003856	c.*620G>T	.	.	.	.	1/1102	0.000907441	1/952	0.00105042	.	2/2054	0.00097371	.	.
IL1RL1	2	102960533	rs139845574	A	T	UTR3	NM_003856	c.*641A>T	0.842903	0.955611	0.609909	1.49726	43/1102	0.03902	38/950	0.04	.	81/2052	0.0394737	.	.
IL1RL1	2	102960584	rs12712142	C	A	UTR3	NM_003856	c.*692C>A	0.0741553	0.84787	0.707395	1.01624	569/1098	0.518215	457/950	0.481053	.	1026/2048	0.500977	.	.
IL1RL1	2	102960598	rs116953957	G	A	UTR3	NM_003856	c.*706G>A	0.620006	0.846914	0.439139	1.63334	19/1102	0.0172414	19/952	0.019958	.	38/2054	0.0185005	.	.
IL1RL1	2	102960744	rs113709807	G	A	UTR3	NM_003856	c.*852G>A	.	.	.	.	0/1102	0	1/940	0.00106383	.	1/2042	0.000489716	.	.
IL1RL1	2	102960819	rs13007819	T	C	UTR3	NM_003856	c.*927T>C	0.15879	1.36899	0.884472	2.11892	56/1102	0.0508167	37/940	0.0393617	.	93/2042	0.0455436	.	.
IL1RL1	2	102960824	rs2160203	A	G	UTR3	NM_003856	c.*932A>G	0.175325	0.756173	0.504764	1.1328	48/1102	0.0435572	53/938	0.0565032	.	101/2040	0.0495098	.	.
IL1RL1	2	102960838	.	T	C	UTR3	NM_003856	c.*946T>C	.	.	.	.	1/1102	0.000907441	0/938	0	.	1/2040	0.000490196	.	.
IL1RL1	2	102960851	rs114520889	G	T	UTR3	NM_003856	c.*959G>T	.	.	.	.	1/1102	0.000907441	1/916	0.0010917	.	2/2018	0.00099108	.	.
IL1RL1	2	102961058	rs558874355	C	T	UTR3	NM_003856	c.*1166C>T	.	.	.	.	2/1102	0.00181488	0/954	0	.	2/2056	0.000972763	.	.
IL1RL1	2	102961105	rs147861961	G	A	UTR3	NM_003856	c.*1213G>A	.	.	.	.	0/1102	0	1/954	0.00104822	.	1/2056	0.000486381	.	.
IL1RL1	2	102961200	rs200544577	GT	T	UTR3	NM_003856	c.*1308delT	0.864031	1.04107	0.656781	1.65021	42/1098	0.0382514	35/930	0.0376344	.	77/2028	0.03797	.	.
IL1RL1	2	102961279	rs147001745	G	T	UTR3	NM_003856	c.*1387G>T	.	.	.	.	2/1102	0.00181488	0/944	0	.	2/2046	0.000977517	.	.
IL1RL1	2	102965643	.	G	A	nonsynonymous	NM_016232	p.V408I	.	.	.	.	2/1102	0.00181488	1/954	0.00104822	.	3/2056	0.00145914	23.9	3
IL1RL1	2	102965650	rs373904303	A	C	nonsynonymous	NM_016232	p.E410A	.	.	.	.	0/1102	0	1/954	0.00104822	.	1/2056	0.000486381	26.9	5
IL1RL1	2	102968007	rs4988956	G	A	nonsynonymous	NM_016232	p.A433T	0.115035	0.762819	0.544745	1.06819	70/1102	0.0635209	77/952	0.0808824	0.13	147/2054	0.0715677	13.21	1
IL1RL1	2	102968025	rs764765442	C	T	stopgain	NM_016232	p.R439X	.	.	.	.	0/1102	0	1/952	0.00105042	.	1/2054	0.000486855	36	.
IL1RL1	2	102968075	rs4988957	T	C	synonymous	NM_016232	p.N455N	0.118683	0.764907	0.546268	1.07105	70/1102	0.0635209	77/954	0.0807128	0.12	147/2056	0.0714981	.	.
IL1RL1	2	102968169	rs372144350	G	T	stopgain	NM_016232	p.E487X	.	.	.	.	1/1102	0.000907441	0/954	0	.	1/2056	0.000486381	35	.
IL1RL1	2	102968195	rs777825024	G	A	synonymous	NM_016232	p.A495A	.	.	.	.	1/1102	0.000907441	0/954	0	.	1/2056	0.000486381	.	.
IL1RL1	2	102968211	rs10192036	C	A	nonsynonymous	NM_016232	p.Q501K	0.116287	0.763601	0.545368	1.06916	70/1102	0.0635209	77/952	0.0808824	0.12	147/2054	0.0715677	0.001	0
IL1RL1	2	102968212	rs10204137	A	G	nonsynonymous	NM_016232	p.Q501R	0.118683	0.764907	0.546268	1.07105	70/1102	0.0635209	77/954	0.0807128	0.12	147/2056	0.0714981	0.001	0
IL1RL1	2	102968411	.	G	C	UTR3	NM_016232	c.*30G>C	.	.	.	.	0/1102	0	1/954	0.00104822	.	1/2056	0.000486381	.	.
IL1RL1	2	102968433	.	C	G	UTR3	NM_016232	c.*52C>G	.	.	.	.	0/1102	0	1/954	0.00104822	.	1/2056	0.000486381	.	.
IL1RL1	2	102968459	.	GA	A	UTR3	NM_016232	c.*78delA	.	.	.	.	1/1102	0.000907441	1/954	0.00104822	.	2/2056	0.000972763	.	.
IL1RL1	2	102968473	.	G	A	UTR3	NM_016232	c.*92G>A	.	.	.	.	0/1102	0	1/954	0.00104822	.	1/2056	0.000486381	.	.
IL18R1	2	102984472	.	T	C	synonymous	NM_003855	p.V82V	.	.	.	.	1/1102	0.000907441	0/954	0	0	1/2056	0.000486381	.	.
IL18R1	2	102984478	rs181278302	G	A	synonymous	NM_003855	p.E84E	.	.	.	.	0/1102	0	1/954	0.00104822	.	1/2056	0.000486381	.	.
IL18R1	2	102984518	.	T	C	nonsynonymous	NM_003855	p.F98L	.	.	.	.	0/1102	0	2/954	0.00209644	.	2/2056	0.000972763	0.003	0
IL18R1	2	102984523	rs781182846	A	G	synonymous	NM_003855	p.Q99Q	.	.	.	.	1/1102	0.000907441	0/950	0	.	1/2052	0.000487329	.	.
IL18R1	2	102988485	.	A	G	synonymous	NM_003855	p.V125V	.	.	.	.	1/1102	0.000907441	0/950	0	0	1/2052	0.000487329	.	.
IL18R1	2	102988565	.	C	T	nonsynonymous	NM_003855	p.T152I	.	.	.	.	0/1102	0	1/954	0.00104822	.	1/2056	0.000486381	0.011	0
IL18R1	2	103001434	.	A	G	nonsynonymous	NM_003855	p.H262R	.	.	.	.	0/1090	0	1/880	0.00113636	.	1/1970	0.000507614	1.192	1
IL18R1	2	103003337	rs756085779	T	C	nonsynonymous	NM_003855	p.W276R	.	.	.	.	1/1102	0.000907441	5/944	0.00529661	.	6/2046	0.00293255	1.92	0
IL18R1	2	103003348	rs190444568	A	G	synonymous	NM_003855	p.S279S	.	.	.	.	4/1100	0.00363636	2/946	0.00211416	0.002	6/2046	0.00293255	.	.
IL18R1	2	103010959	.	A	G	nonsynonymous	NM_003855	p.Y381C	.	.	.	.	0/1102	0	1/954	0.00104822	.	1/2056	0.000486381	26.5	5
IL18R1	2	103011084	rs12619169	G	A	nonsynonymous	NM_003855	p.G423R	0.0152425	0.310081	0.12043	0.798392	6/1102	0.00544465	16/954	0.0167715	0.017	22/2056	0.0107004	25.2	3
IL18R1	2	103013106	.	A	G	synonymous	NM_003855	p.E462E	.	.	.	.	0/1102	0	1/954	0.00104822	0	1/2056	0.000486381	.	.
IL18R1	2	103013178	.	C	T	synonymous	NM_003855	p.P486P	.	.	.	.	1/1102	0.000907441	0/954	0	0	1/2056	0.000486381	.	.
IL18R1	2	103013408	rs7570821	C	T	UTR3	NM_003855	c.*62C>T	.	.	.	.	2/1102	0.00181488	3/954	0.00314465	.	5/2056	0.00243191	.	.
IL18R1	2	103013432	rs3771157	C	A	UTR3	NM_003855	c.*86C>A	0.516199	1.0711	0.870507	1.31792	273/1100	0.248182	226/954	0.236897	.	499/2054	0.242941	.	.
IL18R1	2	103013522	.	T	C	UTR3	NM_003855	c.*176T>C	.	.	.	.	0/1102	0	1/952	0.00105042	.	1/2054	0.000486855	.	.
IL18R1	2	103013750	rs3732127	G	C	UTR3	NM_003855	c.*404G>C	0.110826	0.71623	0.475206	1.0795	46/1102	0.0417423	54/952	0.0567227	.	100/2054	0.0486855	.	.
IL18R1	2	103013962	rs3732126	A	C	UTR3	NM_003855	c.*616A>C	0.133749	1.14978	0.958044	1.37989	525/1102	0.476407	418/946	0.44186	.	943/2048	0.460449	.	.
IL18R1	2	103013963	rs3732125	G	C	UTR3	NM_003855	c.*617G>C	0.133749	1.14978	0.958044	1.37989	525/1102	0.476407	418/946	0.44186	.	943/2048	0.460449	.	.
IL18R1	2	103014080	.	G	A	UTR3	NM_003855	c.*734G>A	.	.	.	.	0/1102	0	1/954	0.00104822	.	1/2056	0.000486381	.	.
IL18R1	2	103014118	.	T	TAAC	UTR3	NM_003855	c.*772_*773insAAC	.	.	.	.	0/1102	0	1/954	0.00104822	.	1/2056	0.000486381	.	.
IL18R1	2	103014158	.	G	A	UTR3	NM_003855	c.*812G>A	.	.	.	.	0/1102	0	1/954	0.00104822	.	1/2056	0.000486381	.	.
IL18R1	2	103014302	rs1135354	T	G	UTR3	NM_003855	c.*956T>G	0.0923613	1.16838	0.974723	1.40052	527/1100	0.479091	419/952	0.440126	.	946/2052	0.461014	.	.
IL18R1	2	103014306	.	C	G	UTR3	NM_003855	c.*960C>G	.	.	.	.	0/1102	0	1/954	0.00104822	.	1/2056	0.000486381	.	.
IL18R1	2	103014314	rs11465660	C	A	UTR3	NM_003855	c.*968C>A	0.628678	1.10435	0.738582	1.65125	59/1102	0.053539	49/954	0.0513627	.	108/2056	0.0525292	.	.
IL18R1	2	103014563	rs141929443	G	A	UTR3	NM_003855	c.*1217G>A	.	.	.	.	3/1102	0.00272232	4/950	0.00421053	.	7/2052	0.00341131	.	.
IL18R1	2	103014696	rs1568681	C	T	UTR3	NM_003855	c.*1350C>T	0.495393	0.938655	0.782463	1.12602	641/1098	0.583789	532/936	0.568376	.	1173/2034	0.576696	.	.
IL18R1	2	103015080	.	T	C	UTR3	NM_003855	c.*1734T>C	.	.	.	.	1/1102	0.000907441	0/936	0	.	1/2038	0.000490677	.	.
IL18RAP	2	103035315	rs568719364	G	A	UTR5	NM_003853	c.-4423G>A	.	.	.	.	8/1102	0.00725953	9/952	0.00945378	.	17/2054	0.00827653	.	.
IL18RAP	2	103035375	rs11465673	T	C	UTR5	NM_003853	c.-4363T>C	0.678732	1.08983	0.725412	1.6373	57/1102	0.0517241	48/954	0.0503145	.	105/2056	0.05107	.	.
IL18RAP	2	103035376	.	T	A	UTR5	NM_003853	c.-4362T>A	.	.	.	.	2/1102	0.00181488	0/954	0	.	2/2056	0.000972763	.	.
IL18RAP	2	103036101	rs6756407	G	T	UTR5	NM_003853	c.-3637G>T	0.686791	1.08736	0.723715	1.63372	57/1102	0.0517241	48/952	0.0504202	.	105/2054	0.0511198	.	.
IL18RAP	2	103036221	rs79308380	A	G	UTR5	NM_003853	c.-3517A>G	0.334233	0.815793	0.539647	1.23325	48/1102	0.0435572	50/954	0.0524109	.	98/2056	0.0476654	.	.
IL18RAP	2	103040420	rs772226393	A	G	nonsynonymous	NM_003853	p.M74V	.	.	.	.	0/1102	0	1/954	0.00104822	.	1/2056	0.000486381	0.002	0
IL18RAP	2	103040497	rs62154968	A	G	synonymous	NM_003853	p.K99K	.	.	.	.	2/1102	0.00181488	0/954	0	.	2/2056	0.000972763	.	.
IL18RAP	2	103040584	.	C	T	synonymous	NM_003853	p.P128P	.	.	.	.	0/1102	0	1/954	0.00104822	0	1/2056	0.000486381	.	.
IL18RAP	2	103040858	rs139554960	C	A	nonsynonymous	NM_003853	p.A188E	.	.	.	.	0/1102	0	2/954	0.00209644	.	2/2056	0.000972763	12.86	0
IL18RAP	2	103053711	rs752815224	G	A	nonsynonymous	NM_003853	p.V207I	.	.	.	.	0/1102	0	1/954	0.00104822	.	1/2056	0.000486381	0.001	1
IL18RAP	2	103063599	.	T	G	nonsynonymous	NM_003853	p.L381R	.	.	.	.	0/1102	0	1/954	0.00104822	.	1/2056	0.000486381	24.1	3
IL18RAP	2	103067377	rs568540443	C	A	nonsynonymous	NM_003853	p.S427Y	.	.	.	.	10/1102	0.00907441	5/954	0.00524109	0.001	15/2056	0.00729572	22.9	3
IL18RAP	2	103067386	rs765299021	A	T	nonsynonymous	NM_003853	p.E430V	.	.	.	.	1/1102	0.000907441	0/954	0	.	1/2056	0.000486381	25.7	5
IL18RAP	2	103067433	.	T	A	nonsynonymous	NM_003853	p.Y446N	.	.	.	.	1/1102	0.000907441	0/954	0	.	1/2056	0.000486381	27.9	5
IL18RAP	2	103068420	rs143081976	G	A	nonsynonymous	NM_003853	p.V527M	.	.	.	.	1/1102	0.000907441	1/954	0.00104822	.	2/2056	0.000972763	31	5
IL18RAP	2	103068591	.	C	T	nonsynonymous	NM_003853	p.L584F	.	.	.	.	0/1102	0	1/954	0.00104822	.	1/2056	0.000486381	3.999	0
IL18RAP	2	103068656	rs745633494	C	G	UTR3	NM_003853	c.*15C>G	.	.	.	.	0/1102	0	2/952	0.00210084	.	2/2054	0.00097371	.	.
IL18RAP	2	103068787	rs7559479	G	A	UTR3	NM_003853	c.*146G>A	0.25855	0.901722	0.753589	1.07897	639/1100	0.580909	532/954	0.557652	.	1171/2054	0.570107	.	.
IL18RAP	2	103068834	rs7603250	T	A	UTR3	NM_003853	c.*193T>A	0.253182	0.900726	0.752848	1.07765	639/1102	0.579855	525/944	0.556144	.	1164/2046	0.568915	.	.
IL18RAP	2	103068841	rs569047220	G	A	UTR3	NM_003853	c.*200G>A	.	.	.	.	5/1102	0.00453721	3/954	0.00314465	.	8/2056	0.00389105	.	.
TLR1	4	38797987	.	C	T	UTR3	NM_003263	c.*105G>A	.	.	.	.	0/1102	0	1/954	0.00104822	.	1/2056	0.000486381	.	.
TLR1	4	38798089	rs201203468	A	C	UTR3	NM_003263	c.*3T>G	.	.	.	.	0/1102	0	1/954	0.00104822	.	1/2056	0.000486381	.	.
TLR1	4	38798272	.	G	T	synonymous	NM_003263	p.I727I	.	.	.	.	0/1102	0	1/952	0.00105042	.	1/2054	0.000486855	.	.
TLR1	4	38798399	rs187624160	G	T	nonsynonymous	NM_003263	p.T685N	.	.	.	.	4/1102	0.00362976	3/954	0.00314465	0.005	7/2056	0.00340467	0.002	0
TLR1	4	38798417	rs56205407	A	G	nonsynonymous	NM_003263	p.I679T	.	.	.	.	1/1102	0.000907441	0/954	0	.	1/2056	0.000486381	26.4	5
TLR1	4	38798551	rs190895342	A	G	synonymous	NM_003263	p.N634N	.	.	.	.	0/1102	0	1/954	0.00104822	0.001	1/2056	0.000486381	.	.
TLR1	4	38798594	rs201366752	C	T	nonsynonymous	NM_003263	p.R620Q	.	.	.	.	0/1102	0	1/954	0.00104822	.	1/2056	0.000486381	22.9	1
TLR1	4	38798636	.	A	G	nonsynonymous	NM_003263	p.L606P	.	.	.	.	0/1102	0	1/954	0.00104822	.	1/2056	0.000486381	26.4	4
TLR1	4	38798648	rs5743618	C	A	nonsynonymous	NM_003263	p.S602I	.	.	.	.	1099/1102	0.997278	947/954	0.992662	0.99	2046/2056	0.995136	2.562	0
TLR1	4	38798694	rs370009768	C	T	nonsynonymous	NM_003263	p.V587I	.	.	.	.	7/1102	0.00635209	1/954	0.00104822	0.002	8/2056	0.00389105	0.699	0
TLR1	4	38798755	.	T	C	synonymous	NM_003263	p.L566L	.	.	.	.	1/1102	0.000907441	0/954	0	0	1/2056	0.000486381	.	.
TLR1	4	38798935	rs5743614	C	T	synonymous	NM_003263	p.S506S	0.810617	0.978907	0.822271	1.16538	588/1102	0.533575	499/948	0.526371	0.6	1087/2050	0.530244	.	.
TLR1	4	38798971	rs143576719	T	C	synonymous	NM_003263	p.V494V	0.68883	1.08129	0.737589	1.58515	64/1102	0.0580762	52/954	0.0545073	0.097	116/2056	0.0564202	.	.
TLR1	4	38799000	.	C	T	nonsynonymous	NM_003263	p.G485R	.	.	.	.	2/1102	0.00181488	2/954	0.00209644	.	4/2056	0.00194553	26.9	4
TLR1	4	38799075	rs137853171	T	C	nonsynonymous	NM_003263	p.I460V	.	.	.	.	1/1102	0.000907441	0/954	0	0.003	1/2056	0.000486381	1.463	0
TLR1	4	38799173	rs775432181	CT	C	frameshift deletion	NM_003263	p.S427fs	.	.	.	.	1/1102	0.000907441	0/952	0	.	1/2054	0.000486855	.	.
TLR1	4	38799409	rs200829133	G	T	nonsynonymous	NM_003263	p.S348R	.	.	.	.	2/1102	0.00181488	1/954	0.00104822	.	3/2056	0.00145914	24.1	5
TLR1	4	38799444	rs200457447	G	A	nonsynonymous	NM_003263	p.R337C	.	.	.	.	1/1102	0.000907441	0/954	0	0.001	1/2056	0.000486381	23	0
TLR1	4	38799594	.	G	T	nonsynonymous	NM_003263	p.L287M	.	.	.	.	1/1102	0.000907441	0/936	0	.	1/2038	0.000490677	7.442	3
TLR1	4	38799665	.	C	G	nonsynonymous	NM_003263	p.R263T	.	.	.	.	1/1102	0.000907441	0/950	0	.	1/2052	0.000487329	0.009	0
TLR1	4	38799710	rs4833095	T	C	nonsynonymous	NM_003263	p.N248S	0.965869	1.00381	0.843365	1.19478	586/1102	0.53176	503/950	0.529474	0.6	1089/2052	0.530702	0.002	0
TLR1	4	38799740	rs759842459	G	A	nonsynonymous	NM_003263	p.A238V	.	.	.	.	0/1102	0	1/948	0.00105485	.	1/2050	0.000487805	7.301	0
TLR1	4	38800022	rs117033348	A	G	nonsynonymous	NM_003263	p.L144P	.	.	.	.	3/1102	0.00272232	2/954	0.00209644	0.011	5/2056	0.00243191	25	5
TLR1	4	38800101	rs5743612	G	A	nonsynonymous	NM_003263	p.H118Y	0.558757	1.25411	0.587079	2.67903	17/1102	0.0154265	12/954	0.0125786	0.0099	29/2056	0.0141051	1.459	2
TLR1	4	38800323	rs76600635	A	G	nonsynonymous	NM_003263	p.S44P	0.900129	1.01631	0.789445	1.30836	158/1102	0.143376	131/954	0.137317	0.096	289/2056	0.140564	0.001	0
TLR1	4	38800339	rs5743610	G	A	synonymous	NM_003263	p.H38H	.	.	.	.	2/1102	0.00181488	1/954	0.00104822	0.002	3/2056	0.00145914	.	.
TLR1	4	38802528	rs5743596	G	A	UTR5	NM_003263	c.-2076C>T	0.930278	0.989011	0.772151	1.26678	165/1102	0.149728	146/954	0.15304	.	311/2056	0.151265	.	.
TLR1	4	38805942	rs5743566	G	C	UTR5	NM_003263	c.-5490C>G	0.587859	1.05454	0.870268	1.27783	350/1096	0.319343	287/940	0.305319	.	637/2036	0.312868	.	.
TLR1	4	38805959	rs145843781	C	T	UTR5	NM_003263	c.-5507G>A	.	.	.	.	10/1102	0.00907441	10/954	0.0104822	.	20/2056	0.00972763	.	.
TLR1	4	38805983	rs5743565	T	C	UTR5	NM_003263	c.-5531A>G	0.660651	1.04381	0.86195	1.26405	350/1098	0.318761	290/944	0.307203	.	640/2042	0.313418	.	.
TLR1	4	38806379	rs1023321174	A	G	UTR5	NM_003263	c.-5927T>C	.	.	.	.	1/1102	0.000907441	0/954	0	.	1/2056	0.000486381	.	.
TLR1	4	38806384	.	C	G	UTR5	NM_003263	c.-5932G>C	.	.	.	.	3/1102	0.00272232	0/954	0	.	3/2056	0.00145914	.	.
CDH18	5	19473220	.	G	C	UTR3	NM_004934	c.*115C>G	.	.	.	.	1/1102	0.000907441	0/932	0	.	1/2034	0.000491642	.	.
CDH18	5	19473253	.	C	T	UTR3	NM_004934	c.*82G>A	.	.	.	.	1/1102	0.000907441	0/952	0	.	1/2054	0.000486855	.	.
CDH18	5	19473313	.	C	T	UTR3	NM_004934	c.*22G>A	.	.	.	.	1/1102	0.000907441	1/952	0.00105042	.	2/2054	0.00097371	.	.
CDH18	5	19473346	.	T	C	nonsynonymous	NM_001291956	p.R788G	.	.	.	.	0/1102	0	1/948	0.00105485	.	1/2050	0.000487805	22.8	2
CDH18	5	19473592	.	T	C	nonsynonymous	NM_001291956	p.T706A	.	.	.	.	1/1102	0.000907441	0/954	0	.	1/2056	0.000486381	0.006	0
CDH18	5	19483422	rs772538318	G	T	nonsynonymous	NM_001291956	p.L624I	.	.	.	.	0/1086	0	1/864	0.00115741	.	1/1950	0.000512821	7.932	1
CDH18	5	19483570	.	T	C	synonymous	NM_001291956	p.G574G	.	.	.	.	0/1096	0	1/932	0.00107296	0	1/2028	0.000493097	.	.
CDH18	5	19483620	.	G	C	nonsynonymous	NM_001291956	p.R558G	.	.	.	.	0/1098	0	1/930	0.00107527	.	1/2028	0.000493097	28.6	5
CDH18	5	19483627	.	T	C	synonymous	NM_001291956	p.R555R	.	.	.	.	1/1096	0.000912409	1/936	0.00106838	.	2/2032	0.000984252	.	.
CDH18	5	19520820	rs375821348	G	A	synonymous	NM_004934	p.P486P	.	.	.	.	1/1102	0.000907441	0/954	0	.	1/2056	0.000486381	.	.
CDH18	5	19520861	rs142033128	T	G	nonsynonymous	NM_004934	p.T473P	.	.	.	.	5/1102	0.00453721	5/954	0.00524109	0.004	10/2056	0.00486381	0.473	0
CDH18	5	19571807	.	A	G	synonymous	NM_004934	p.D378D	.	.	.	.	0/1102	0	1/954	0.00104822	0	1/2056	0.000486381	.	.
CDH18	5	19591174	rs17285716	A	G	synonymous	NM_004934	p.L331L	.	.	.	.	6/1102	0.00544465	3/952	0.00315126	0.004	9/2054	0.00438169	.	.
CDH18	5	19721535	rs374228832	G	A	synonymous	NM_004934	p.D188D	.	.	.	.	3/1102	0.00272232	0/954	0	.	3/2056	0.00145914	.	.
CDH18	5	19981203	.	G	A	UTR5	NM_004934	c.-142108C>T	.	.	.	.	1/1102	0.000907441	0/948	0	.	1/2050	0.000487805	.	.
IL12B	5	158742014	rs1368439	G	T	UTR3	NM_002187	c.*1095C>A	.	.	.	.	1097/1102	0.995463	943/954	0.98847	.	2040/2056	0.992218	.	.
IL12B	5	158742026	rs886060353	AG	A	UTR3	NM_002187	c.*1082delC	.	.	.	.	3/1102	0.00272232	0/954	0	.	3/2056	0.00145914	.	.
IL12B	5	158742564	rs1013691100	C	T	UTR3	NM_002187	c.*545G>A	.	.	.	.	4/1102	0.00362976	2/954	0.00209644	.	6/2056	0.00291829	.	.
IL12B	5	158742612	rs528573168	G	A	UTR3	NM_002187	c.*497C>T	.	.	.	.	3/1102	0.00272232	6/954	0.00628931	.	9/2056	0.00437743	.	.
IL12B	5	158742750	.	T	C	UTR3	NM_002187	c.*359A>G	.	.	.	.	0/1102	0	1/954	0.00104822	.	1/2056	0.000486381	.	.
IL12B	5	158745750	.	T	C	synonymous	NM_002187	p.R283R	.	.	.	.	2/1098	0.00182149	0/944	0	0	2/2042	0.000979432	.	.
IL12B	5	158747430	.	TG	T	frameshift deletion	NM_002187	p.Q194fs	.	.	.	.	0/1102	0	1/954	0.00104822	.	1/2056	0.000486381	.	.
IL12B	5	158747525	.	A	G	synonymous	NM_002187	p.S162S	.	.	.	.	1/1084	0.000922509	0/904	0	0	1/1988	0.000503018	.	.
IL12B	5	158750066	.	C	T	synonymous	NM_002187	p.Q120Q	.	.	.	.	0/1102	0	1/954	0.00104822	0	1/2056	0.000486381	.	.
IL12B	5	158750329	rs3213096	C	T	nonsynonymous	NM_002187	p.V33I	.	.	.	.	2/1102	0.00181488	0/952	0	.	2/2054	0.00097371	15.52	2
IL12B	5	158757443	.	G	T	UTR5	NM_002187	c.-3653C>A	.	.	.	.	1/1080	0.000925926	0/940	0	.	1/2020	0.00049505	.	.
CDSN	6	31082946	rs117140603	G	A	UTR3	NM_001264	c.*856C>T	0.711853	0.900777	0.517374	1.5683	27/1102	0.0245009	25/934	0.0267666	.	52/2036	0.0255403	.	.
CDSN	6	31082954	.	A	G	UTR3	NM_001264	c.*848T>C	.	.	.	.	0/1102	0	1/930	0.00107527	.	1/2032	0.000492126	.	.
CDSN	6	31082960	rs1042149	A	G	UTR3	NM_001264	c.*842T>C	0.0193366	0.782066	0.636482	0.96095	855/1102	0.775862	677/928	0.729526	.	1532/2030	0.75468	.	.
CDSN	6	31083022	rs9263641	C	T	UTR3	NM_001264	c.*780G>A	0.00841743	1.28907	1.0672	1.55707	408/1098	0.371585	293/928	0.315733	.	701/2026	0.346002	.	.
CDSN	6	31083107	rs1042148	T	C	UTR3	NM_001264	c.*695A>G	0.24181	0.851737	0.651031	1.11432	968/1098	0.881603	810/936	0.865385	.	1778/2034	0.87414	.	.
CDSN	6	31083156	rs1042147	A	G	UTR3	NM_001264	c.*646T>C	0.0121944	0.769553	0.627019	0.944486	851/1098	0.775046	670/924	0.725108	.	1521/2022	0.752226	.	.
CDSN	6	31083169	rs1042146	G	A	UTR3	NM_001264	c.*633C>T	0.0137723	0.771918	0.628217	0.948489	852/1100	0.774545	668/920	0.726087	.	1520/2020	0.752475	.	.
CDSN	6	31083235	.	A	G	UTR3	NM_001264	c.*567T>C	.	.	.	.	1/1102	0.000907441	0/930	0	.	1/2032	0.000492126	.	.
CDSN	6	31083286	rs3094219	G	A	UTR3	NM_001264	c.*516C>T	0.0187626	0.781742	0.636624	0.959938	850/1096	0.775547	687/942	0.729299	.	1537/2038	0.754171	.	.
CDSN	6	31083420	rs9501053	G	A	UTR3	NM_001264	c.*382C>T	.	.	.	.	1/1032	0.000968992	0/906	0	.	1/1938	0.000515996	.	.
CDSN	6	31083429	.	G	A	UTR3	NM_001264	c.*373C>T	.	.	.	.	1/1032	0.000968992	0/910	0	.	1/1942	0.000514933	.	.
CDSN	6	31083450	.	T	C,G	UTR3	NM_001264	c.*352A>G	.	.	.	.	2/1018	0.00196464	0/902	0	.	2/1920	0.00104167	.	.
CDSN	6	31083466	rs1042141	C	G	UTR3	NM_001264	c.*336G>C	0.0331418	0.796554	0.646148	0.981971	794/1028	0.772374	654/896	0.729911	.	1448/1924	0.752599	.	.
CDSN	6	31083497	rs3094218	C	A	UTR3	NM_001264	c.*305G>T	0.0298285	0.793519	0.644073	0.977641	793/1028	0.771401	655/900	0.727778	.	1448/1928	0.751037	.	.
CDSN	6	31083656	rs3094217	G	A	UTR3	NM_001264	c.*146C>T	0.0174688	0.780435	0.636137	0.957464	842/1092	0.771062	677/934	0.724839	.	1519/2026	0.749753	.	.
CDSN	6	31083664	rs1042134	G	A	UTR3	NM_001264	c.*138C>T	0.0223614	0.787345	0.64131	0.966634	842/1092	0.771062	674/928	0.726293	.	1516/2020	0.750495	.	.
CDSN	6	31083729	rs3095297	A	C	UTR3	NM_001264	c.*73T>G	0.598449	0.951464	0.790634	1.14501	425/1102	0.385662	374/946	0.395349	.	799/2048	0.390137	.	.
CDSN	6	31083797	rs56899166	ACTT	A	UTR3	NM_001264	c.*4_*2delAAG	0.00820257	0.759306	0.619097	0.931269	854/1102	0.774955	681/942	0.72293	.	1535/2044	0.750978	.	.
CDSN	6	31083813	rs3130981	T	C	nonsynonymous	NM_001264	p.N527D	0.204355	0.841085	0.643839	1.09876	971/1102	0.881125	819/948	0.863924	0.87	1790/2050	0.873171	0.002	1
CDSN	6	31083866	.	A	G	nonsynonymous	NM_001264	p.L509P	.	.	.	.	2/1102	0.00181488	0/952	0	.	2/2054	0.00097371	27.1	4
CDSN	6	31084333	rs36097319	G	A	synonymous	NM_001264	p.S353S	0.00205979	0.390098	0.214358	0.709915	15/1102	0.0136116	36/952	0.0378151	0.0069	51/2054	0.0248296	.	.
CDSN	6	31084435	rs1062470	G	A	synonymous	NM_001264	p.Y319Y	0.412412	0.925839	0.770044	1.11316	424/1102	0.384755	381/952	0.40021	0.51	805/2054	0.391918	.	.
CDSN	6	31084548	.	G	T,A	nonsynonymous	NM_001264	p.P282T	.	.	.	.	0/1102	0	3/952	0.00315126	0.003	3/2054	0.00146056	23.1	5
CDSN	6	31084571	.	C	T	nonsynonymous	NM_001264	p.S274N	.	.	.	.	2/1102	0.00181488	1/952	0.00105042	0.001	3/2054	0.00146056	10.85	1
CDSN	6	31084639	rs4713436	C	T	synonymous	NM_001264	p.R251R	0.00560693	1.29975	1.07968	1.56469	430/1100	0.390909	315/948	0.332278	0.21	745/2048	0.36377	.	.
CDSN	6	31084684	rs3094215	G	A	synonymous	NM_001264	p.S236S	0.0144527	0.775579	0.632669	0.950769	855/1102	0.775862	693/952	0.727941	0.71	1548/2054	0.753651	.	.
CDSN	6	31084696	.	G	T	synonymous	NM_001264	p.I232I	.	.	.	.	1/1102	0.000907441	1/954	0.00104822	.	2/2056	0.000972763	.	.
CDSN	6	31084722	.	C	T	nonsynonymous	NM_001264	p.D224N	.	.	.	.	0/1078	0	1/950	0.00105263	.	1/2028	0.000493097	17.44	4
CDSN	6	31084787	rs707913	A	G	nonsynonymous	NM_001264	p.F202S	0.152858	0.86358	0.706267	1.05593	279/1076	0.259294	269/948	0.283755	0.34	548/2024	0.270751	0.009	1
CDSN	6	31084792	rs3130983	C	T	synonymous	NM_001264	p.Q200Q	0.0342333	0.801279	0.652706	0.98367	832/1076	0.773234	693/948	0.731013	0.71	1525/2024	0.753458	.	.
CDSN	6	31084809	.	T	A	nonsynonymous	NM_001264	p.S195C	.	.	.	.	0/1094	0	1/950	0.00105263	.	1/2044	0.000489237	5.711	3
CDSN	6	31084924	.	G	T	nonsynonymous	NM_001264	p.S156R	.	.	.	.	0/1102	0	1/952	0.00105042	.	1/2054	0.000486855	6.678	2
CDSN	6	31084942	rs34182778	GCTT	G	nonframeshift_deletion	NM_001264	p.149_150del	0.0803905	0.790379	0.607169	1.02887	119/1092	0.108974	131/948	0.138186	.	250/2040	0.122549	.	.
CDSN	6	31084964	rs3130984	T	C	nonsynonymous	NM_001264	p.N143S	0.279087	0.860045	0.654563	1.13003	935/1062	0.880414	809/934	0.866167	0.88	1744/1996	0.873747	0.001	1
CDSN	6	31085099	rs551005798	G	A	nonsynonymous	NM_001264	p.A98V	.	.	.	.	1/1102	0.000907441	0/942	0	.	1/2044	0.000489237	5.083	1
CDSN	6	31085200	rs3132553	A	G	synonymous	NM_001264	p.G64G	0.248301	0.852339	0.649851	1.11792	972/1102	0.882033	815/940	0.867021	0.88	1787/2042	0.875122	.	.
CDSN	6	31085226	rs7742033	G	A	nonsynonymous	NM_001264	p.L56F	.	.	.	.	2/1102	0.00181488	1/952	0.00105042	0.003	3/2054	0.00146056	9.092	0
CDSN	6	31085255	.	G	T	nonsynonymous	NM_001264	p.T46K	.	.	.	.	0/1102	0	1/948	0.00105485	.	1/2050	0.000487805	18.47	2
CDSN	6	31085269	rs3132552	A	G	synonymous	NM_001264	p.P41P	0.258203	0.854917	0.6515	1.12185	972/1102	0.882033	810/934	0.867238	0.88	1782/2036	0.875246	.	.
CDSN	6	31085286	rs144847588	C	T	nonsynonymous	NM_001264	p.G36S	0.00640183	0.432318	0.236589	0.789974	15/1102	0.0136116	33/944	0.0349576	0.0069	48/2046	0.0234604	11.33	1
PSORS1C1	6	31097380	rs371098747	C	G	UTR5	NM_014068	c.-30C>G	0.0516102	0.6138	0.375468	1.00341	29/1102	0.0263158	39/950	0.0410526	.	68/2052	0.0331384	.	.
PSORS1C2	6	31105672	rs2233954	G	A	UTR3	NM_014069	c.*56C>T	0.882628	0.981596	0.767079	1.2561	168/1094	0.153565	144/920	0.156522	.	312/2014	0.154916	.	.
PSORS1C2	6	31105857	rs79153019	AG	A	frameshift deletion	NM_014069	p.P94fs	0.0150063	0.511681	0.298196	0.878004	21/1100	0.0190909	35/878	0.0398633	.	56/1978	0.0283114	.	.
PSORS1C2	6	31105884	rs372046271	T	G	nonsynonymous	NM_014069	p.E85D	0.0985295	2.03537	0.875928	4.72952	19/1098	0.0173042	8/870	0.0091954	0.004	27/1968	0.0137195	17.65	0
PSORS1C2	6	31105889	rs2233953	G	A	nonsynonymous	NM_014069	p.P84S	0.914521	1.01997	0.710824	1.46357	71/1096	0.064781	57/878	0.0649203	0.06	128/1974	0.064843	26.8	5
PSORS1C2	6	31105951	.	T	C	nonsynonymous	NM_014069	p.D63G	.	.	.	.	1/1090	0.000917431	0/886	0	.	1/1976	0.000506073	20.4	4
PSORS1C2	6	31106816	rs201249978	G	A	UTR5	NM_014069	c.-13C>T	0.246221	0.647883	0.311087	1.34931	13/1068	0.0121723	18/910	0.0197802	.	31/1978	0.0156724	.	.
PSORS1C2	6	31106893	rs1265094	A	G	UTR5	NM_014069	c.-90T>C	0.0796406	0.841293	0.693463	1.02064	306/1066	0.287054	298/904	0.329646	.	604/1970	0.306599	.	.
PSORS1C2	6	31107031	rs2072108	T	C	UTR5	NM_014069	c.-228A>G	0.0265382	0.749063	0.580293	0.966918	137/1030	0.13301	150/880	0.170455	.	287/1910	0.150262	.	.
PSORS1C1	6	31107422	rs2233944	G	T	nonsynonymous	NM_014068	p.A58S	.	.	.	.	1/1102	0.000907441	1/918	0.00108932	0.001	2/2020	0.000990099	13.56	1
PSORS1C1	6	31107447	rs2233943	C	G	nonsynonymous	NM_014068	p.S66C	.	.	.	.	3/1102	0.00272232	2/914	0.00218818	.	5/2016	0.00248016	11.64	1
PSORS1C1	6	31107648	rs1063646	C	T	nonsynonymous	NM_014068	p.P133L	0.972209	1.00608	0.715502	1.41466	78/1098	0.0710383	66/910	0.0725275	0.095	144/2008	0.0717131	17.07	1
PSORS1C1	6	31107723	rs9278991	AC	A	UTR3	NM_014068	c.*15delC	0.966543	0.992852	0.710069	1.38825	79/1100	0.0718182	70/948	0.0738397	.	149/2048	0.0727539	.	.
PSORS1C1	6	31107733	rs1966	C	T	UTR3	NM_014068	c.*24C>T	0.230872	1.11877	0.931123	1.34424	410/1102	0.372051	325/948	0.342827	.	735/2050	0.358537	.	.
PSORS1C1	6	31107835	.	C	T	UTR3	NM_014068	c.*126C>T	.	.	.	.	1/1100	0.000909091	0/952	0	.	1/2052	0.000487329	.	.
LTA	6	31540536	rs538402044	G	A	nonsynonymous	NM_000595	p.R6H	.	.	.	.	10/1102	0.00907441	6/954	0.00628931	0.003	16/2056	0.0077821	14.07	0
LTA	6	31540556	rs2229094	T	C	nonsynonymous	NM_000595	p.C13R	0.295925	0.890309	0.716013	1.10703	222/1100	0.201818	211/948	0.222574	0.2	433/2048	0.211426	0.029	0
LTA	6	31540757	rs2229092	A	C	nonsynonymous	NM_000595	p.H51P	.	.	.	.	6/1100	0.00545455	5/890	0.00561798	0.013	11/1990	0.00552764	0.022	0
LTA	6	31540784	rs1041981	C	A	nonsynonymous	NM_000595	p.T60N	0.778336	0.974238	0.812347	1.16839	498/1096	0.45438	399/866	0.460739	0.47	897/1962	0.457187	13.46	0
LTA	6	31541314	.	G	C	nonsynonymous	NM_000595	p.M154I	.	.	.	.	1/1102	0.000907441	0/952	0	.	1/2054	0.000486855	0.675	1
LTA	6	31541488	.	A	G	UTR3	NM_000595	c.*18A>G	.	.	.	.	1/1102	0.000907441	0/944	0	.	1/2046	0.000488759	.	.
LTA	6	31541846	rs552119922	A	T	UTR3	NM_000595	c.*376A>T	.	.	.	.	0/1102	0	1/952	0.00105042	.	1/2054	0.000486855	.	.
LTA	6	31541848	rs3093547	T	A	UTR3	NM_000595	c.*378T>A	.	.	.	.	3/1102	0.00272232	5/952	0.0052521	.	8/2054	0.00389484	.	.
LTA	6	31541948	rs17207127	C	T	UTR3	NM_000595	c.*478C>T	.	.	.	.	1/1102	0.000907441	0/954	0	.	1/2056	0.000486381	.	.
TNF	6	31543565	rs763000109	C	T	nonsynonymous	NM_000594	p.A16V	.	.	.	.	0/1068	0	2/872	0.00229358	.	2/1940	0.00103093	7.407	0
TNF	6	31544999	rs537268309	G	A	synonymous	NM_000594	p.E129E	.	.	.	.	1/1102	0.000907441	0/948	0	0.002	1/2050	0.000487805	.	.
TNF	6	31545093	rs373646181	G	A	nonsynonymous	NM_000594	p.V161I	.	.	.	.	10/1098	0.00910747	7/942	0.007431	0.005	17/2040	0.00833333	7.285	0
TNF	6	31545190	.	C	T	nonsynonymous	NM_000594	p.P193L	.	.	.	.	2/1102	0.00181488	0/948	0	.	2/2050	0.00097561	33	5
TNF	6	31545391	rs3093665	A	C	UTR3	NM_000594	c.*77A>C	.	.	.	.	1/1102	0.000907441	1/944	0.00105932	.	2/2046	0.000977517	.	.
TNF	6	31545510	.	G	A	UTR3	NM_000594	c.*196G>A	.	.	.	.	0/1102	0	1/954	0.00104822	.	1/2056	0.000486381	.	.
TNF	6	31545548	rs4645845	C	T	UTR3	NM_000594	c.*234C>T	.	.	.	.	12/1102	0.0108893	6/954	0.00628931	.	18/2056	0.00875486	.	.
TNF	6	31545811	.	A	G	UTR3	NM_000594	c.*497A>G	.	.	.	.	0/1094	0	1/800	0.00125	.	1/1894	0.000527983	.	.
TNF	6	31545818	.	T	C	UTR3	NM_000594	c.*504T>C	.	.	.	.	0/1094	0	1/802	0.00124688	.	1/1896	0.000527426	.	.
TNF	6	31545858	.	T	C	UTR3	NM_000594	c.*544T>C	.	.	.	.	0/1100	0	1/828	0.00120773	.	1/1928	0.000518672	.	.
TNF	6	31545898	rs548471164	C	T	UTR3	NM_000594	c.*584C>T	.	.	.	.	0/1102	0	1/826	0.00121065	.	1/1928	0.000518672	.	.
PRKN	6	161769276	.	G	A	UTR3	NM_004562	c.*1855C>T	.	.	.	.	3/1102	0.00272232	1/954	0.00104822	.	4/2056	0.00194553	.	.
PRKN	6	161769411	rs1018991074	C	T	UTR3	NM_004562	c.*1720G>A	.	.	.	.	2/1102	0.00181488	0/954	0	.	2/2056	0.000972763	.	.
PRKN	6	161769436	rs77283740	C	T	UTR3	NM_004562	c.*1695G>A	.	.	.	.	0/1102	0	1/954	0.00104822	.	1/2056	0.000486381	.	.
PRKN	6	161769437	rs16892481	G	A	UTR3	NM_004562	c.*1694C>T	.	.	.	.	1/1102	0.000907441	0/954	0	.	1/2056	0.000486381	.	.
PRKN	6	161769555	.	G	A	UTR3	NM_004562	c.*1576C>T	.	.	.	.	1/1102	0.000907441	0/954	0	.	1/2056	0.000486381	.	.
PRKN	6	161769648	.	C	T	UTR3	NM_004562	c.*1483G>A	.	.	.	.	1/1102	0.000907441	0/954	0	.	1/2056	0.000486381	.	.
PRKN	6	161769774	rs191142442	G	T	UTR3	NM_004562	c.*1357C>A	.	.	.	.	1/1102	0.000907441	1/954	0.00104822	.	2/2056	0.000972763	.	.
PRKN	6	161769835	rs3734464	T	C	UTR3	NM_004562	c.*1296A>G	0.49569	0.735121	0.303313	1.78167	9/1102	0.00816697	12/954	0.0125786	.	21/2056	0.010214	.	.
PRKN	6	161769879	rs77926621	G	A	UTR3	NM_004562	c.*1252C>T	.	.	.	.	0/1102	0	1/954	0.00104822	.	1/2056	0.000486381	.	.
PRKN	6	161770036	.	A	G	UTR3	NM_004562	c.*1095T>C	.	.	.	.	0/1102	0	1/954	0.00104822	.	1/2056	0.000486381	.	.
PRKN	6	161770240	rs572345942	TTATC	T	UTR3	NM_004562	c.*890_*887delGATA	.	.	.	.	3/1102	0.00272232	0/954	0	.	3/2056	0.00145914	.	.
PRKN	6	161770252	rs541658812	T	G	UTR3	NM_004562	c.*879A>C	.	.	.	.	2/1102	0.00181488	7/954	0.00733753	.	9/2056	0.00437743	.	.
PRKN	6	161770311	rs74701717	T	A	UTR3	NM_004562	c.*820A>T	.	.	.	.	0/1102	0	1/882	0.00113379	.	1/1984	0.000504032	.	.
PRKN	6	161770456	rs528792599	C	T	UTR3	NM_004562	c.*675G>A	.	.	.	.	1/1102	0.000907441	2/946	0.00211416	.	3/2048	0.00146484	.	.
PRKN	6	161770479	rs71653629	G	A	UTR3	NM_004562	c.*652C>T	0.727708	0.888462	0.456576	1.72888	19/1102	0.0172414	18/938	0.0191898	.	37/2040	0.0181373	.	.
PRKN	6	161770503	.	G	A	UTR3	NM_004562	c.*628C>T	.	.	.	.	3/1102	0.00272232	2/886	0.00225734	.	5/1988	0.00251509	.	.
PRKN	6	161770508	rs530999210	A	G	UTR3	NM_004562	c.*623T>C	.	.	.	.	4/1102	0.00362976	3/886	0.003386	.	7/1988	0.00352113	.	.
PRKN	6	161770811	rs71653628	G	T	UTR3	NM_004562	c.*320C>A	.	.	.	.	0/1102	0	2/954	0.00209644	.	2/2056	0.000972763	.	.
PRKN	6	161771083	.	T	G	UTR3	NM_004562	c.*48A>C	.	.	.	.	0/1096	0	1/934	0.00107066	.	1/2030	0.000492611	.	.
PRKN	6	161771116	rs35125035	G	T	UTR3	NM_004562	c.*15C>A	0.479668	0.861838	0.57065	1.30161	48/1096	0.0437956	48/938	0.0511727	.	96/2034	0.0471976	.	.
PRKN	6	161771157	rs182893847	T	G	nonsynonymous	NM_004562	p.M458L	.	.	.	.	0/1094	0	1/940	0.00106383	0.0069	1/2034	0.000491642	25.8	4
PRKN	6	161781139	rs753313285	A	G	synonymous	NM_004562	p.H422H	.	.	.	.	0/1102	0	1/954	0.00104822	.	1/2056	0.000486381	.	.
PRKN	6	161781182	rs562362828	T	C	nonsynonymous	NM_004562	p.K408R	.	.	.	.	2/1102	0.00181488	0/954	0	0.001	2/2056	0.000972763	23	0
PRKN	6	161781219	rs539917500	T	C	nonsynonymous	NM_004562	p.R396G	.	.	.	.	1/1102	0.000907441	0/954	0	0.001	1/2056	0.000486381	7.681	0
PRKN	6	161807855	rs1801582	C	G	nonsynonymous	NM_004562	p.V380L	0.27874	0.859849	0.654273	1.13002	120/1102	0.108893	117/954	0.122642	0.085	237/2056	0.115272	3.433	0
PRKN	6	161807874	.	A	G	synonymous	NM_004562	p.H373H	.	.	.	.	0/1102	0	1/954	0.00104822	0	1/2056	0.000486381	.	.
PRKN	6	161807897	rs56092260	G	A	nonsynonymous	NM_004562	p.R366W	.	.	.	.	4/1102	0.00362976	1/954	0.00104822	0.006	5/2056	0.00243191	34	5
PRKN	6	161969969	rs199657839	G	A	nonsynonymous	NM_004562	p.R334C	.	.	.	.	0/1036	0	1/890	0.0011236	0.001	1/1926	0.000519211	21.4	3
PRKN	6	161990424	.	T	C	nonsynonymous	NM_004562	p.K299R	.	.	.	.	1/1102	0.000907441	0/950	0	.	1/2052	0.000487329	18.14	3
PRKN	6	161990432	.	G	C	synonymous	NM_004562	p.S296S	.	.	.	.	1/1102	0.000907441	0/954	0	0	1/2056	0.000486381	.	.
PRKN	6	162206851	rs769230602	C	T	nonsynonymous	NM_004562	p.R275Q	.	.	.	.	1/1102	0.000907441	0/954	0	.	1/2056	0.000486381	35	5
PRKN	6	162206876	rs114696251	A	G	nonsynonymous	NM_004562	p.Y267H	.	.	.	.	0/1102	0	2/954	0.00209644	0.001	2/2056	0.000972763	31	5
PRKN	6	162394341	rs146173584	C	T	nonsynonymous	NM_004562	p.D243N	.	.	.	.	1/1102	0.000907441	0/950	0	.	1/2052	0.000487329	25.2	4
PRKN	6	162394379	rs571490973	G	A	nonsynonymous	NM_004562	p.A230V	.	.	.	.	0/1102	0	1/950	0.00105263	.	1/2052	0.000487329	18.88	1
PRKN	6	162475127	.	C	G	nonsynonymous	NM_004562	p.S205T	.	.	.	.	0/1102	0	1/954	0.00104822	.	1/2056	0.000486381	0.002	0
PRKN	6	162475150	rs201206485	T	C	synonymous	NM_004562	p.Q197Q	.	.	.	.	0/1102	0	1/954	0.00104822	0.001	1/2056	0.000486381	.	.
PRKN	6	162622197	rs1801474	C	T	nonsynonymous	NM_004562	p.S167N	0.602033	0.949703	0.782263	1.15298	344/1100	0.312727	306/950	0.322105	0.34	650/2050	0.317073	14.32	0
PRKN	6	162864389	rs577232474	G	A	nonsynonymous	NM_004562	p.R42C	.	.	.	.	1/1100	0.000909091	0/934	0	.	1/2034	0.000491642	23.4	3
PRKN	6	162864466	rs199841689	T	G	nonsynonymous	NM_004562	p.E16A	.	.	.	.	0/1102	0	1/952	0.00105042	.	1/2054	0.000486855	24.6	4
PACRG	6	163149342	rs200182755	A	G	synonymous	NM_152410	p.A25A	0.274616	1.63987	0.675205	3.98276	14/1102	0.0127042	8/954	0.00838574	0.006	22/2056	0.0107004	.	.
PACRG	6	163235179	rs377178341	G	A	nonsynonymous	NM_152410	p.V53M	.	.	.	.	0/1102	0	1/954	0.00104822	0.001	1/2056	0.000486381	26.4	5
PACRG	6	163235227	rs575481178	C	T	nonsynonymous	NM_152410	p.P69S	.	.	.	.	0/1102	0	1/954	0.00104822	0.001	1/2056	0.000486381	21.6	2
PACRG	6	163510331	rs201354336	T	C	synonymous	NM_152410	p.T168T	.	.	.	.	1/1102	0.000907441	2/954	0.00209644	0.001	3/2056	0.00145914	.	.
PACRG	6	163510411	rs746301135	C	G	nonsynonymous	NM_152410	p.P195R	.	.	.	.	1/1102	0.000907441	1/954	0.00104822	.	2/2056	0.000972763	29	5
PACRG	6	163735866	rs191922264	C	T	synonymous	NM_152410	p.S246S	.	.	.	.	1/1102	0.000907441	0/954	0	.	1/2056	0.000486381	.	.
PACRG	6	163735945	rs34421506	C	T	nonsynonymous	NM_152410	p.R273C	.	.	.	.	5/1102	0.00453721	2/954	0.00209644	0.003	7/2056	0.00340467	32	2
RIPK2	8	90770327	.	T	C	synonymous	NM_003821	p.I13I	.	.	.	.	0/1058	0	1/874	0.00114416	0	1/1932	0.000517598	.	.
RIPK2	8	90775067	rs764903626	G	A	nonsynonymous	NM_003821	p.D62N	.	.	.	.	0/1102	0	2/946	0.00211416	.	2/2048	0.000976562	14.2	2
RIPK2	8	90777626	.	G	T	nonsynonymous	NM_003821	p.A129S	.	.	.	.	1/1102	0.000907441	0/934	0	.	1/2036	0.000491159	24.2	4
RIPK2	8	90782052	rs202080836	G	A	nonsynonymous	NM_003821	p.R179Q	.	.	.	.	1/1102	0.000907441	0/936	0	.	1/2038	0.000490677	25.2	1
RIPK2	8	90782118	.	G	A	nonsynonymous	NM_003821	p.G201E	.	.	.	.	1/1102	0.000907441	0/954	0	.	1/2056	0.000486381	22	2
RIPK2	8	90784979	rs2230801	T	C	nonsynonymous	NM_003821	p.I259T	.	.	.	.	0/1102	0	2/940	0.00212766	0.013	2/2042	0.000979432	23.5	2
RIPK2	8	90792388	rs35395048	G	C	nonsynonymous	NM_003821	p.K313N	.	.	.	.	11/1102	0.00998185	8/918	0.0087146	0.003	19/2020	0.00940594	22.9	5
RIPK2	8	90801551	rs201124230	A	G	nonsynonymous	NM_003821	p.K376E	.	.	.	.	0/1102	0	1/942	0.00106157	.	1/2044	0.000489237	3.081	0
RIPK2	8	90801612	rs748813619	G	T	nonsynonymous	NM_003821	p.S396I	.	.	.	.	1/1102	0.000907441	0/938	0	.	1/2040	0.000490196	5.588	1
RIPK2	8	90802311	.	T	C	synonymous	NM_003821	p.R430R	.	.	.	.	0/1102	0	1/954	0.00104822	0	1/2056	0.000486381	.	.
RIPK2	8	90802491	rs16900617	A	G	synonymous	NM_003821	p.L490L	0.208799	0.79883	0.562786	1.13388	67/1102	0.0607985	71/954	0.0744235	0.076	138/2056	0.0671206	.	.
RIPK2	8	90802995	rs16900627	A	G	UTR3	NM_003821	c.*351A>G	0.10552	0.804474	0.618161	1.04694	132/1100	0.12	138/940	0.146809	.	270/2040	0.132353	.	.
RIPK2	8	90803167	rs139127134	TAAAAC	T	UTR3	NM_003821	c.*524_*528delAAAAC	0.166595	0.78296	0.553572	1.1074	67/1102	0.0607985	72/948	0.0759494	.	139/2050	0.0678	.	.
TNFSF15	9	117546936	.	G	T	UTR3	NM_005118	c.*5796C>A	.	.	.	.	0/1102	0	1/954	0.00104822	.	1/2056	0.000486381	.	.
TNFSF15	9	117547060	rs55958817	G	A	UTR3	NM_005118	c.*5672C>T	0.0485967	0.629704	0.397659	0.997155	36/1102	0.0326679	44/952	0.0462185	.	80/2054	0.0389484	.	.
TNFSF15	9	117547198	.	CAA	CA,C	UTR3	NM_005118	c.*5533_*5532delTT	.	.	.	.	1/1080	0.000925926	0/922	0	.	1/2002	0.0004995	.	.
TNFSF15	9	117547378	rs565538085	C	T	UTR3	NM_005118	c.*5354G>A	.	.	.	.	1/1100	0.000909091	0/920	0	.	1/2020	0.00049505	.	.
TNFSF15	9	117547489	.	C	T	UTR3	NM_005118	c.*5243G>A	.	.	.	.	3/1102	0.00272232	1/950	0.00105263	.	4/2052	0.00194932	.	.
TNFSF15	9	117547584	.	G	A	UTR3	NM_005118	c.*5148C>T	.	.	.	.	0/1102	0	1/954	0.00104822	.	1/2056	0.000486381	.	.
TNFSF15	9	117548020	.	T	C	UTR3	NM_005118	c.*4712A>G	.	.	.	.	0/1102	0	1/954	0.00104822	.	1/2056	0.000486381	.	.
TNFSF15	9	117548105	rs56305331	C	T	UTR3	NM_005118	c.*4627G>A	.	.	.	.	5/1102	0.00453721	6/954	0.00628931	.	11/2056	0.00535019	.	.
TNFSF15	9	117548163	.	C	A	UTR3	NM_005118	c.*4569G>T	.	.	.	.	0/1102	0	1/954	0.00104822	.	1/2056	0.000486381	.	.
TNFSF15	9	117548175	rs369463271	C	A	UTR3	NM_005118	c.*4557G>T	.	.	.	.	0/1102	0	1/954	0.00104822	.	1/2056	0.000486381	.	.
TNFSF15	9	117548470	.	C	T	UTR3	NM_005118	c.*4262G>A	.	.	.	.	1/1102	0.000907441	0/928	0	.	1/2030	0.000492611	.	.
TNFSF15	9	117548641	.	T	G	UTR3	NM_005118	c.*4091A>C	.	.	.	.	0/1102	0	1/954	0.00104822	.	1/2056	0.000486381	.	.
TNFSF15	9	117548689	rs575609414	C	T	UTR3	NM_005118	c.*4043G>A	.	.	.	.	0/1102	0	3/954	0.00314465	.	3/2056	0.00145914	.	.
TNFSF15	9	117548752	rs767719765	C	T	UTR3	NM_005118	c.*3980G>A	.	.	.	.	4/1102	0.00362976	1/954	0.00104822	.	5/2056	0.00243191	.	.
TNFSF15	9	117549739	rs563544377	A	C	UTR3	NM_005118	c.*2993T>G	.	.	.	.	6/1102	0.00544465	0/954	0	.	6/2056	0.00291829	.	.
TNFSF15	9	117549756	.	A	G	UTR3	NM_005118	c.*2976T>C	.	.	.	.	0/1102	0	1/954	0.00104822	.	1/2056	0.000486381	.	.
TNFSF15	9	117549891	.	C	A	UTR3	NM_005118	c.*2841G>T	.	.	.	.	1/1102	0.000907441	0/954	0	.	1/2056	0.000486381	.	.
TNFSF15	9	117550038	.	C	T	UTR3	NM_005118	c.*2694G>A	.	.	.	.	0/1102	0	1/954	0.00104822	.	1/2056	0.000486381	.	.
TNFSF15	9	117550214	.	A	G	UTR3	NM_005118	c.*2518T>C	.	.	.	.	0/1102	0	1/954	0.00104822	.	1/2056	0.000486381	.	.
TNFSF15	9	117550340	rs148513896	T	C	UTR3	NM_005118	c.*2392A>G	.	.	.	.	1/1102	0.000907441	0/954	0	.	1/2056	0.000486381	.	.
TNFSF15	9	117550363	.	GT	G	UTR3	NM_005118	c.*2368delA	.	.	.	.	1/1102	0.000907441	0/954	0	.	1/2056	0.000486381	.	.
TNFSF15	9	117550392	rs1014042083	T	C	UTR3	NM_005118	c.*2340A>G	.	.	.	.	1/1102	0.000907441	0/954	0	.	1/2056	0.000486381	.	.
TNFSF15	9	117550452	.	T	C	UTR3	NM_005118	c.*2280A>G	.	.	.	.	1/1102	0.000907441	0/954	0	.	1/2056	0.000486381	.	.
TNFSF15	9	117550466	.	A	G	UTR3	NM_005118	c.*2266T>C	.	.	.	.	0/1102	0	2/954	0.00209644	.	2/2056	0.000972763	.	.
TNFSF15	9	117550498	.	T	C	UTR3	NM_005118	c.*2234A>G	.	.	.	.	0/1102	0	1/954	0.00104822	.	1/2056	0.000486381	.	.
TNFSF15	9	117550673	rs12686846	G	A	UTR3	NM_005118	c.*2059C>T	.	.	.	.	4/1102	0.00362976	0/954	0	.	4/2056	0.00194553	.	.
TNFSF15	9	117550691	.	T	C	UTR3	NM_005118	c.*2041A>G	.	.	.	.	0/1102	0	1/954	0.00104822	.	1/2056	0.000486381	.	.
TNFSF15	9	117550809	rs542552837	C	T	UTR3	NM_005118	c.*1923G>A	.	.	.	.	2/1102	0.00181488	1/954	0.00104822	.	3/2056	0.00145914	.	.
TNFSF15	9	117550966	rs533359206	G	A	UTR3	NM_005118	c.*1766C>T	.	.	.	.	2/1102	0.00181488	1/954	0.00104822	.	3/2056	0.00145914	.	.
TNFSF15	9	117550975	.	T	A	UTR3	NM_005118	c.*1757A>T	.	.	.	.	1/1102	0.000907441	0/954	0	.	1/2056	0.000486381	.	.
TNFSF15	9	117550984	.	A	G	UTR3	NM_005118	c.*1748T>C	.	.	.	.	0/1102	0	1/954	0.00104822	.	1/2056	0.000486381	.	.
TNFSF15	9	117551158	rs536175623	G	A	UTR3	NM_005118	c.*1574C>T	.	.	.	.	4/1102	0.00362976	2/954	0.00209644	.	6/2056	0.00291829	.	.
TNFSF15	9	117551217	.	C	T	UTR3	NM_005118	c.*1515G>A	.	.	.	.	0/1102	0	1/954	0.00104822	.	1/2056	0.000486381	.	.
TNFSF15	9	117551332	.	T	A	UTR3	NM_005118	c.*1400A>T	.	.	.	.	0/1102	0	1/954	0.00104822	.	1/2056	0.000486381	.	.
TNFSF15	9	117551453	rs12682881	C	T	UTR3	NM_005118	c.*1279G>A	0.0668251	0.642406	0.400211	1.03117	35/1102	0.0317604	42/954	0.0440252	.	77/2056	0.0374514	.	.
TNFSF15	9	117552053	.	CT	C	UTR3	NM_005118	c.*678delA	.	.	.	.	0/1102	0	1/954	0.00104822	.	1/2056	0.000486381	.	.
TNFSF15	9	117552072	rs140202988	G	C	UTR3	NM_005118	c.*660C>G	0.0919904	0.646211	0.388869	1.07385	30/1102	0.0272232	36/954	0.0377358	.	66/2056	0.0321012	.	.
TNFSF15	9	117552191	rs16931739	T	C	UTR3	NM_005118	c.*541A>G	0.0668251	0.642406	0.400211	1.03117	35/1102	0.0317604	42/954	0.0440252	.	77/2056	0.0374514	.	.
TNFSF15	9	117552241	rs12682952	C	T	UTR3	NM_005118	c.*491G>A	.	.	.	.	8/1102	0.00725953	4/954	0.00419287	.	12/2056	0.00583658	.	.
TNFSF15	9	117552330	.	T	C	UTR3	NM_005118	c.*402A>G	.	.	.	.	0/1102	0	1/954	0.00104822	.	1/2056	0.000486381	.	.
TNFSF15	9	117552801	rs754459102	G	A	synonymous	NM_005118	p.N229N	.	.	.	.	1/1102	0.000907441	0/952	0	.	1/2054	0.000486855	.	.
TNFSF15	9	117552885	rs3810936	T	C	synonymous	NM_005118	p.V201V	0.000321232	0.717187	0.598384	0.859577	446/1100	0.405455	459/952	0.482143	0.51	905/2052	0.441033	.	.
TNFSF15	9	117553158	rs16931745	A	T	nonsynonymous	NM_005118	p.F110L	0.124528	0.683881	0.421133	1.11056	35/1100	0.0318182	38/910	0.0417582	0.036	73/2010	0.0363184	0.896	0
TNFSF15	9	117553178	rs550636247	G	T	nonsynonymous	NM_005118	p.Q104K	.	.	.	.	4/1102	0.00362976	6/950	0.00631579	0.003	10/2052	0.00487329	22.8	4
TNFSF15	9	117554738	.	T	C	nonsynonymous	NM_001204344	p.T25A	.	.	.	.	0/1102	0	1/952	0.00105042	0	1/2054	0.000486855	12.24	0
TNFSF15	9	117554791	rs55737197	C	T	nonsynonymous	NM_001204344	p.R7H	.	.	.	.	0/1102	0	1/954	0.00104822	.	1/2056	0.000486381	0.127	0
TNFSF15	9	117568331	.	A	G	UTR5	NM_005118	c.-39T>C	.	.	.	.	1/1102	0.000907441	0/946	0	.	1/2048	0.000488281	.	.
TNFSF8	9	117655643	.	T	C	UTR3	NM_001252290	c.*716A>G	.	.	.	.	1/1102	0.000907441	0/936	0	.	1/2038	0.000490677	.	.
TNFSF8	9	117655664	rs535844130	G	A	UTR3	NM_001252290	c.*695C>T	.	.	.	.	1/1102	0.000907441	0/946	0	.	1/2048	0.000488281	.	.
TNFSF8	9	117655707	rs10435870	T	A	UTR3	NM_001252290	c.*652A>T	0.366273	1.18023	0.823844	1.69078	75/1100	0.0681818	57/944	0.0603814	.	132/2044	0.0645793	.	.
TNFSF8	9	117655933	rs540279151	A	C	UTR3	NM_001252290	c.*426T>G	.	.	.	.	1/1102	0.000907441	0/940	0	.	1/2042	0.000489716	.	.
TNFSF8	9	117656235	rs370420527	G	A	UTR3	NM_001252290	c.*124C>T	.	.	.	.	0/1102	0	1/954	0.00104822	.	1/2056	0.000486381	.	.
TNFSF8	9	117656286	rs192297306	A	G	UTR3	NM_001252290	c.*73T>C	0.592875	1.16538	0.66499	2.04231	31/1102	0.0281307	23/954	0.024109	.	54/2056	0.0262646	.	.
TNFSF8	9	117663496	.	A	G	UTR3	NM_001244	c.*2715T>C	.	.	.	.	1/1102	0.000907441	0/954	0	.	1/2056	0.000486381	.	.
TNFSF8	9	117663527	rs554677031	G	T	UTR3	NM_001244	c.*2684C>A	.	.	.	.	2/1102	0.00181488	1/954	0.00104822	.	3/2056	0.00145914	.	.
TNFSF8	9	117663550	rs3181202	T	C	UTR3	NM_001244	c.*2661A>G	0.69499	1.04412	0.841438	1.29562	237/1102	0.215064	200/954	0.209644	.	437/2056	0.212549	.	.
TNFSF8	9	117663800	rs3181201	G	C	UTR3	NM_001244	c.*2411C>G	0.487917	1.08032	0.868448	1.34388	237/1100	0.215455	195/950	0.205263	.	432/2050	0.210732	.	.
TNFSF8	9	117663884	rs3181200	G	T	UTR3	NM_001244	c.*2327C>A	0.474148	1.08332	0.870125	1.34875	239/1102	0.216878	195/946	0.206131	.	434/2048	0.211914	.	.
TNFSF8	9	117664000	.	C	A	UTR3	NM_001244	c.*2211G>T	.	.	.	.	0/1102	0	1/954	0.00104822	.	1/2056	0.000486381	.	.
TNFSF8	9	117664136	.	AT	A	UTR3	NM_001244	c.*2074delA	.	.	.	.	1/1102	0.000907441	0/954	0	.	1/2056	0.000486381	.	.
TNFSF8	9	117664172	rs2974	T	C	UTR3	NM_001244	c.*2039A>G	0.649344	1.05178	0.846095	1.30746	239/1102	0.216878	201/954	0.210692	.	440/2056	0.214008	.	.
TNFSF8	9	117664211	rs2295800	T	C	UTR3	NM_001244	c.*2000A>G	0.690065	1.04515	0.84122	1.29852	239/1102	0.216878	201/950	0.211579	.	440/2052	0.214425	.	.
TNFSF8	9	117664316	rs376452088	T	C	UTR3	NM_001244	c.*1895A>G	.	.	.	.	1/1102	0.000907441	0/954	0	.	1/2056	0.000486381	.	.
TNFSF8	9	117664380	rs77691228	C	T	UTR3	NM_001244	c.*1831G>A	0.466168	1.26267	0.674317	2.36437	25/1102	0.022686	18/954	0.0188679	.	43/2056	0.0209144	.	.
TNFSF8	9	117664444	rs2295801	G	A	UTR3	NM_001244	c.*1767C>T	0.0204252	1.58044	1.07333	2.32712	75/1102	0.0680581	42/952	0.0441176	.	117/2054	0.056962	.	.
TNFSF8	9	117664488	.	G	C	UTR3	NM_001244	c.*1723C>G	.	.	.	.	0/1102	0	1/954	0.00104822	.	1/2056	0.000486381	.	.
TNFSF8	9	117664573	rs117673429	C	T	UTR3	NM_001244	c.*1638G>A	0.00669025	0.502835	0.305939	0.826447	28/1102	0.0254083	44/954	0.0461216	.	72/2056	0.0350195	.	.
TNFSF8	9	117664681	rs548167795	C	T	UTR3	NM_001244	c.*1530G>A	.	.	.	.	7/1102	0.00635209	0/954	0	.	7/2056	0.00340467	.	.
TNFSF8	9	117664934	rs535343330	T	A	UTR3	NM_001244	c.*1277A>T	.	.	.	.	0/1102	0	1/952	0.00105042	.	1/2054	0.000486855	.	.
TNFSF8	9	117665187	rs3181374	A	G	UTR3	NM_001244	c.*1024T>C	0.457033	1.08637	0.873312	1.3514	238/1102	0.215971	194/952	0.203782	.	432/2054	0.210321	.	.
TNFSF8	9	117665193	rs76486122	C	T	UTR3	NM_001244	c.*1018G>A	0.0744147	0.70405	0.47883	1.03521	52/1102	0.0471869	62/954	0.0649895	.	114/2056	0.0554475	.	.
TNFSF8	9	117665357	rs116851933	C	T	UTR3	NM_001244	c.*854G>A	0.466168	1.26267	0.674317	2.36437	25/1102	0.022686	18/954	0.0188679	.	43/2056	0.0209144	.	.
TNFSF8	9	117665379	rs1126711	A	G	UTR3	NM_001244	c.*832T>C	0.500817	1.07734	0.867284	1.33827	238/1102	0.215971	195/952	0.204832	.	433/2054	0.210808	.	.
TNFSF8	9	117665411	.	T	G	UTR3	NM_001244	c.*800A>C	.	.	.	.	0/1102	0	1/954	0.00104822	.	1/2056	0.000486381	.	.
TNFSF8	9	117665435	rs3181372	A	G	UTR3	NM_001244	c.*776T>C	0.712746	0.963271	0.789283	1.17561	289/1102	0.26225	256/948	0.270042	.	545/2050	0.265854	.	.
TNFSF8	9	117665570	rs3181371	C	G	UTR3	NM_001244	c.*641G>C	0.100092	1.2141	0.963456	1.52994	218/1102	0.197822	164/948	0.172996	.	382/2050	0.186341	.	.
TNFSF8	9	117665703	rs201591439	GGA	G	UTR3	NM_001244	c.*507_*506delTC	0.516356	1.22696	0.661534	2.27567	26/1102	0.0235935	17/954	0.0178197	.	43/2056	0.0209144	.	.
TNFSF8	9	117665707	rs193019133	G	C	UTR3	NM_001244	c.*504C>G	0.516356	1.22696	0.661534	2.27567	26/1102	0.0235935	17/954	0.0178197	.	43/2056	0.0209144	.	.
TNFSF8	9	117665709	rs117760632	T	C	UTR3	NM_001244	c.*502A>G	0.516356	1.22696	0.661534	2.27567	26/1102	0.0235935	17/954	0.0178197	.	43/2056	0.0209144	.	.
TNFSF8	9	117665752	rs3181370	T	C	UTR3	NM_001244	c.*459A>G	0.128189	1.19873	0.949074	1.51405	210/1092	0.192308	162/954	0.169811	.	372/2046	0.181818	.	.
TNFSF8	9	117665885	rs76391989	G	A	UTR3	NM_001244	c.*326C>T	0.234056	0.766547	0.494728	1.18771	41/1102	0.0372051	45/948	0.0474684	.	86/2050	0.0419512	.	.
TNFSF8	9	117665916	.	C	G	UTR3	NM_001244	c.*295G>C	.	.	.	.	3/1102	0.00272232	1/950	0.00105263	.	4/2052	0.00194932	.	.
TNFSF8	9	117665922	rs530765966	G	T	UTR3	NM_001244	c.*289C>A	.	.	.	.	2/1102	0.00181488	0/954	0	.	2/2056	0.000972763	.	.
TNFSF8	9	117665931	rs3181368	A	T	UTR3	NM_001244	c.*280T>A	0.0913297	1.22143	0.968344	1.54066	216/1098	0.196721	163/952	0.171218	.	379/2050	0.184878	.	.
TNFSF8	9	117666020	.	A	T	UTR3	NM_001244	c.*191T>A	.	.	.	.	1/1102	0.000907441	0/954	0	.	1/2056	0.000486381	.	.
TNFSF8	9	117666056	rs533057360	G	T	UTR3	NM_001244	c.*155C>A	.	.	.	.	5/1102	0.00453721	0/954	0	.	5/2056	0.00243191	.	.
TNFSF8	9	117666118	rs549582051	T	A	UTR3	NM_001244	c.*93A>T	.	.	.	.	1/1102	0.000907441	1/952	0.00105042	.	2/2054	0.00097371	.	.
TNFSF8	9	117668142	rs3181195	C	T	synonymous	NM_001244	p.R92R	0.0963623	1.21559	0.965705	1.53014	219/1102	0.19873	165/954	0.172956	0.24	384/2056	0.18677	.	.
TNFSF8	9	117692512	rs575875443	C	T	synonymous	NM_001244	p.A24A	.	.	.	.	2/1102	0.00181488	0/954	0	.	2/2056	0.000972763	.	.
TNFSF8	9	117692788	rs61760050	T	G	UTR5	NM_001244	c.-205A>C	0.00205851	0.453418	0.274176	0.749841	27/1094	0.0246801	44/886	0.0496614	.	71/1980	0.0358586	.	.
TNFSF8	9	117692796	rs903717069	C	A	UTR5	NM_001244	c.-213G>T	.	.	.	.	0/1094	0	1/886	0.00112867	.	1/1980	0.000505051	.	.
TNFSF8	9	117692842	.	C	T	UTR5	NM_001244	c.-259G>A	.	.	.	.	1/1102	0.000907441	0/926	0	.	1/2028	0.000493097	.	.
DEC1	9	117904143	rs563689597	G	A	UTR5	NM_017418	c.-234839G>A	.	.	.	.	6/1102	0.00544465	2/954	0.00209644	.	8/2056	0.00389105	.	.
DEC1	9	117995581	.	A	G	UTR5	NM_017418	c.-143401A>G	.	.	.	.	0/1102	0	1/954	0.00104822	.	1/2056	0.000486381	.	.
DEC1	9	118054087	rs1003214987	T	C	UTR5	NM_017418	c.-84895T>C	.	.	.	.	1/1052	0.00095057	0/878	0	.	1/1930	0.000518135	.	.
DEC1	9	118054094	.	G	A	UTR5	NM_017418	c.-84888G>A	.	.	.	.	1/1084	0.000922509	0/908	0	.	1/1992	0.000502008	.	.
DEC1	9	118054140	.	G	A	UTR5	NM_017418	c.-84842G>A	.	.	.	.	0/1098	0	1/936	0.00106838	.	1/2034	0.000491642	.	.
DEC1	9	118054178	rs2285315	T	A	UTR5	NM_017418	c.-84804T>A	0.823495	1.02048	0.853995	1.21941	460/1084	0.424354	384/922	0.416486	.	844/2006	0.420738	.	.
DEC1	9	118054182	rs2285316	G	A	UTR5	NM_017418	c.-84800G>A	0.170034	1.39128	0.868068	2.22986	1040/1088	0.955882	907/936	0.969017	.	1947/2024	0.961957	.	.
DEC1	9	118068188	.	T	A	UTR5	NM_017418	c.-70794T>A	.	.	.	.	1/1102	0.000907441	1/938	0.0010661	.	2/2040	0.000980392	.	.
DEC1	9	118138995	rs78046206	G	T	splicing	NM_017418	c.13+1G>T	.	.	.	.	6/1102	0.00544465	3/952	0.00315126	.	9/2054	0.00438169	.	.
DEC1	9	118163540	rs757744562	A	T	synonymous	NM_017418	p.G52G	.	.	.	.	0/1100	0	1/910	0.0010989	.	1/2010	0.000497512	.	.
DEC1	9	118163563	rs2269700	C	T	nonsynonymous	NM_017418	p.A60V	0.704353	0.95207	0.738734	1.22701	948/1102	0.860254	797/936	0.851496	0.85	1745/2038	0.856232	5.393	0
DEC1	9	118164401	rs376961219	T	C	synonymous	NM_017418	p.D70D	.	.	.	.	0/1102	0	1/940	0.00106383	.	1/2042	0.000489716	.	.
DEC1	9	118164406	.	T	C	UTR3	NM_017418	c.*2T>C	.	.	.	.	1/1100	0.000909091	0/944	0	.	1/2044	0.000489237	.	.
DEC1	9	118164534	.	A	G	UTR3	NM_017418	c.*130A>G	.	.	.	.	0/1102	0	1/954	0.00104822	.	1/2056	0.000486381	.	.
DEC1	9	118164545	.	G	A	UTR3	NM_017418	c.*141G>A	.	.	.	.	1/1102	0.000907441	0/954	0	.	1/2056	0.000486381	.	.
DEC1	9	118164574	rs3750505	G	A	UTR3	NM_017418	c.*170G>A	0.224946	1.11872	0.933316	1.34096	426/1102	0.38657	343/952	0.360294	.	769/2054	0.374391	.	.
DEC1	9	118164639	rs187917422	C	T	UTR3	NM_017418	c.*235C>T	.	.	.	.	1/1102	0.000907441	1/952	0.00105042	.	2/2054	0.00097371	.	.
DEC1	9	118164757	rs550871917	G	A	UTR3	NM_017418	c.*353G>A	.	.	.	.	0/1102	0	1/954	0.00104822	.	1/2056	0.000486381	.	.
DEC1	9	118164833	.	CACCT	C	UTR3	NM_017418	c.*430_*433delACCT	.	.	.	.	0/1102	0	1/954	0.00104822	.	1/2056	0.000486381	.	.
DEC1	9	118164899	.	A	T	UTR3	NM_017418	c.*495A>T	.	.	.	.	0/1102	0	1/954	0.00104822	.	1/2056	0.000486381	.	.
ADO	10	64565917	rs747858441	A	G	UTR3	NM_032804	c.*285A>G	.	.	.	.	1/1102	0.000907441	0/938	0	.	1/2040	0.000490196	.	.
ADO	10	64565944	rs543569257	C	T	UTR3	NM_032804	c.*312C>T	.	.	.	.	1/1102	0.000907441	1/954	0.00104822	.	2/2056	0.000972763	.	.
ADO	10	64565966	rs186878959	G	A	UTR3	NM_032804	c.*334G>A	0.24825	0.642405	0.303084	1.36162	13/1102	0.0117967	16/952	0.0168067	.	29/2054	0.0141188	.	.
ADO	10	64566005	.	G	A	UTR3	NM_032804	c.*373G>A	.	.	.	.	0/1102	0	1/954	0.00104822	.	1/2056	0.000486381	.	.
ADO	10	64566258	rs224082	C	T	UTR3	NM_032804	c.*626C>T	0.115417	0.864158	0.720533	1.03641	471/1098	0.428962	442/948	0.466245	.	913/2046	0.446237	.	.
ADO	10	64566480	.	A	G	UTR3	NM_032804	c.*848A>G	.	.	.	.	0/1102	0	1/954	0.00104822	.	1/2056	0.000486381	.	.
ADO	10	64566658	.	C	G	UTR3	NM_032804	c.*1026C>G	.	.	.	.	1/1102	0.000907441	0/954	0	.	1/2056	0.000486381	.	.
ADO	10	64566673	.	G	A	UTR3	NM_032804	c.*1041G>A	.	.	.	.	1/1102	0.000907441	0/954	0	.	1/2056	0.000486381	.	.
ADO	10	64566714	rs185388793	T	C	UTR3	NM_032804	c.*1082T>C	0.251493	0.64438	0.304042	1.36569	13/1102	0.0117967	16/954	0.0167715	.	29/2056	0.0141051	.	.
ADO	10	64566754	.	A	G	UTR3	NM_032804	c.*1122A>G	.	.	.	.	0/1102	0	1/954	0.00104822	.	1/2056	0.000486381	.	.
ADO	10	64566935	.	C	G	UTR3	NM_032804	c.*1303C>G	.	.	.	.	1/1102	0.000907441	0/954	0	.	1/2056	0.000486381	.	.
ADO	10	64567111	.	A	G	UTR3	NM_032804	c.*1479A>G	.	.	.	.	0/1102	0	1/954	0.00104822	.	1/2056	0.000486381	.	.
ADO	10	64567113	rs190684719	G	A	UTR3	NM_032804	c.*1481G>A	0.948356	1.02701	0.458505	2.30041	13/1102	0.0117967	12/954	0.0125786	.	25/2056	0.0121595	.	.
ADO	10	64567254	rs369367430	G	C	UTR3	NM_032804	c.*1622G>C	.	.	.	.	6/1102	0.00544465	8/954	0.00838574	.	14/2056	0.00680934	.	.
ADO	10	64567364	rs1509964	C	T	UTR3	NM_032804	c.*1732C>T	0.143966	1.15001	0.953408	1.38716	425/1102	0.385662	331/950	0.348421	.	756/2052	0.368421	.	.
ADO	10	64567477	rs377593874	G	A	UTR3	NM_032804	c.*1845G>A	.	.	.	.	11/1102	0.00998185	9/954	0.00943396	.	20/2056	0.00972763	.	.
ADO	10	64567612	.	T	C	UTR3	NM_032804	c.*1980T>C	.	.	.	.	1/1098	0.000910747	0/872	0	.	1/1970	0.000507614	.	.
ADO	10	64567700	.	A	T	UTR3	NM_032804	c.*2068A>T	.	.	.	.	0/1102	0	2/938	0.0021322	.	2/2040	0.000980392	.	.
ADO	10	64567836	.	T	C	UTR3	NM_032804	c.*2204T>C	.	.	.	.	1/1090	0.000917431	1/854	0.00117096	.	2/1944	0.00102881	.	.
ADO	10	64567839	.	T	C	UTR3	NM_032804	c.*2207T>C	.	.	.	.	1/1102	0.000907441	0/878	0	.	1/1980	0.000505051	.	.
ADO	10	64567990	rs535562581	A	G	UTR3	NM_032804	c.*2358A>G	.	.	.	.	1/1102	0.000907441	2/954	0.00209644	.	3/2056	0.00145914	.	.
EGR2	10	64571829	rs957342784	G	A	UTR3	NM_000399	c.*1138C>T	.	.	.	.	1/1102	0.000907441	0/954	0	.	1/2056	0.000486381	.	.
EGR2	10	64571889	rs527808510	G	A	UTR3	NM_000399	c.*1078C>T	.	.	.	.	1/1102	0.000907441	0/954	0	.	1/2056	0.000486381	.	.
EGR2	10	64571946	.	CACAAA	C	UTR3	NM_000399	c.*1020_*1016delTTTGT	.	.	.	.	1/1102	0.000907441	0/954	0	.	1/2056	0.000486381	.	.
EGR2	10	64572093	rs61865882	T	C	UTR3	NM_000399	c.*874A>G	0.0315614	1.27384	1.02162	1.58834	257/1102	0.233212	181/954	0.189727	.	438/2056	0.213035	.	.
EGR2	10	64572208	.	A	AT	UTR3	NM_000399	c.*758_*759insA	.	.	.	.	0/1102	0	1/954	0.00104822	.	1/2056	0.000486381	.	.
EGR2	10	64572293	.	C	A	UTR3	NM_000399	c.*674G>T	.	.	.	.	1/1102	0.000907441	1/954	0.00104822	.	2/2056	0.000972763	.	.
EGR2	10	64572394	.	G	A	UTR3	NM_000399	c.*573C>T	.	.	.	.	4/1102	0.00362976	1/952	0.00105042	.	5/2054	0.00243427	.	.
EGR2	10	64572680	rs61865883	A	T	UTR3	NM_000399	c.*287T>A	0.0358563	1.26321	1.01555	1.57127	263/1102	0.238657	186/954	0.194969	.	449/2056	0.218385	.	.
EGR2	10	64572888	.	G	T	UTR3	NM_000399	c.*79C>A	.	.	.	.	1/1102	0.000907441	0/954	0	.	1/2056	0.000486381	.	.
EGR2	10	64572893	.	G	A	UTR3	NM_000399	c.*74C>T	.	.	.	.	0/1102	0	1/954	0.00104822	.	1/2056	0.000486381	.	.
EGR2	10	64573046	rs138967272	C	A	nonsynonymous	NM_000399	p.G451V	.	.	.	.	0/1100	0	1/952	0.00105042	.	1/2052	0.000487329	1.515	2
EGR2	10	64573084	.	G	C	synonymous	NM_000399	p.P438P	.	.	.	.	2/1102	0.00181488	1/954	0.00104822	0	3/2056	0.00145914	.	.
EGR2	10	64573312	rs45602133	T	G	synonymous	NM_000399	p.R362R	0.273821	1.21532	0.857047	1.72336	85/1072	0.079291	59/914	0.0645514	0.097	144/1986	0.0725076	.	.
EGR2	10	64573345	rs754645141	G	A	synonymous	NM_000399	p.F351F	.	.	.	.	0/1092	0	1/920	0.00108696	.	1/2012	0.000497018	.	.
EGR2	10	64573375	rs542854133	C	T	synonymous	NM_000399	p.P341P	.	.	.	.	1/1096	0.000912409	0/920	0	.	1/2016	0.000496032	.	.
EGR2	10	64573469	rs967096889	T	C	nonsynonymous	NM_000399	p.Y310C	.	.	.	.	1/1052	0.00095057	0/888	0	.	1/1940	0.000515464	11.47	5
EGR2	10	64574169	rs554815622	T	C	nonsynonymous	NM_000399	p.S77G	.	.	.	.	0/1102	0	1/952	0.00105042	.	1/2054	0.000486855	8.51	1
EGR2	10	64575790	rs553201646	T	C	UTR5	NM_000399	c.-1A>G	.	.	.	.	2/1102	0.00181488	3/946	0.00317125	.	5/2048	0.00244141	.	.
EGR2	10	64575829	.	C	A	splicing	NM_001136179	exon1:Splicing	.	.	.	.	0/1102	0	1/944	0.00105932	.	1/2046	0.000488759	.	.
EGR2	10	64575893	.	T	G	UTR5	NM_000399	c.-104A>C	.	.	.	.	0/1094	0	1/922	0.0010846	.	1/2016	0.000496032	.	.
EGR2	10	64575990	.	A	C	UTR5	NM_000399	c.-201T>G	.	.	.	.	1/1102	0.000907441	0/946	0	.	1/2048	0.000488281	.	.
EGR2	10	64576074	rs886047096	ACAGT	A	UTR5	NM_000399	c.-286_-289delACTG	.	.	.	.	1/1102	0.000907441	1/954	0.00104822	.	2/2056	0.000972763	.	.
EGR2	10	64576118	.	C	A	UTR5	NM_000399	c.-329G>T	.	.	.	.	1/1102	0.000907441	0/954	0	.	1/2056	0.000486381	.	.
CCDC88B	11	64109538	rs76302566	G	A	nonsynonymous	NM_032251	p.E250K	.	.	.	.	2/1018	0.00196464	0/860	0	0.001	2/1878	0.00106496	24.3	1
CCDC88B	11	64110788	rs763200470	G	C	nonsynonymous	NM_032251	p.E400D	.	.	.	.	1/1050	0.000952381	0/862	0	.	1/1912	0.000523013	10.43	2
CCDC88B	11	64111076	rs199688259	C	G	nonsynonymous	NM_032251	p.S436C	.	.	.	.	4/1094	0.00365631	4/932	0.00429185	0.004	8/2026	0.00394867	23.9	3
CCDC88B	11	64111910	rs778451188	G	A	nonsynonymous	NM_032251	p.E633K	.	.	.	.	1/1014	0.000986193	0/918	0	.	1/1932	0.000517598	14.41	2
CCDC88B	11	64112140	.	G	A	synonymous	NM_032251	p.Q709Q	.	.	.	.	1/970	0.00103093	0/912	0	0	1/1882	0.00053135	.	.
CCDC88B	11	64112186	rs202007616	G	A	nonsynonymous	NM_032251	p.A725T	.	.	.	.	1/960	0.00104167	1/910	0.0010989	0.003	2/1870	0.00106952	1.38	0
CCDC88B	11	64121190	rs80109197	C	G	nonsynonymous	NM_032251	p.D1279E	0.646761	1.21099	0.534017	2.74616	15/1098	0.0136612	10/930	0.0107527	0.017	25/2028	0.0123274	18.92	2
CCDC88B	11	64121214	.	G	A	synonymous	NM_032251	p.E1287E	.	.	.	.	1/1100	0.000909091	0/934	0	.	1/2034	0.000491642	11.52	2
CCDC88B	11	64122747	rs200059663	G	A	nonsynonymous	NM_032251	p.R1394Q	.	.	.	.	0/1076	0	2/876	0.00228311	0.003	2/1952	0.00102459	25.1	3
CCDC88B	11	64122768	rs376357857	C	T	nonsynonymous	NM_032251	p.P1401L	.	.	.	.	1/1078	0.000927644	0/890	0	.	1/1968	0.00050813	26.5	3
CCDC88B	11	64122825	rs754038116	G	A	nonsynonymous	NM_032251	p.R1420Q	.	.	.	.	1/1076	0.000929368	0/886	0	.	1/1962	0.000509684	26.3	3
CCDC88B	11	64122853	rs148642259	G	A	synonymous	NM_032251	p.A1429A	0.102578	1.65843	0.9035	3.04413	31/1076	0.0288104	17/892	0.0190583	0.022	48/1968	0.0243902	9.811	1
CCDC88B	11	64122862	.	C	G	synonymous	NM_032251	p.S1432S	.	.	.	.	0/1082	0	1/890	0.0011236	.	1/1972	0.000507099	9.597	3
CCDC88B	11	64123078	rs151078431	C	T	synonymous	NM_032251	p.H1451H	.	.	.	.	0/1102	0	1/948	0.00105485	0.001	1/2050	0.000487805	14.05	1
CCDC88B	11	64124633	.	G	A	UTR3	NM_032251	c.*67G>A	.	.	.	.	0/1032	0	1/904	0.00110619	.	1/1936	0.000516529	.	.
CCDC88B	11	64124692	rs758473777	G	C	UTR3	NM_032251; XM_006718519.3	c.*126G>C; p.W1472S	.	.	.	.	1/1030	0.000970874	0/896	0	.	1/1926	0.000519211	11.93	1
CCDC88B	11	64124727	rs771840854	C	T	UTR3	NM_032251; XM_006718519.3	c.*161C>T; p.R1484W	.	.	.	.	2/1034	0.00193424	1/908	0.00110132	.	3/1942	0.0015448	6.56	2
CCDC88B	11	64124940	rs600377	T	G	UTR3	NM_032251; XM_006718519.3	c.*374T>G; p.W1555G	0.000355938	1.47186	1.19049	1.81972	292/996	0.293173	190/860	0.22093	.	482/1856	0.259698	13.13	3
CCDC88B	11	64124966	rs185851603	C	T	UTR3	NM_032251	c.*400C>T	0.535875	1.31111	0.556146	3.09095	14/1044	0.01341	9/880	0.0102273	.	23/1924	0.0119543	.	.
CCDC88B	11	64124980	rs542907	G	A	UTR3	NM_032251	c.*414G>A	0.00121395	1.41834	1.14773	1.75276	291/1020	0.285294	193/868	0.22235	.	484/1888	0.256356	.	.
CCDC88B	11	64124988	rs573377859	C	T	UTR3	NM_032251	c.*422C>T	.	.	.	.	0/1062	0	1/894	0.00111857	.	1/1956	0.000511247	.	.
LRRK2	12	40619391	rs763779128	G	A	synonymous	NM_198578	p.V62V	.	.	.	.	0/1102	0	1/954	0.00104822	.	1/2056	0.000486381	.	.
LRRK2	12	40626185	rs144883021	A	G	nonsynonymous	NM_198578	p.Q116R	.	.	.	.	1/1102	0.000907441	0/954	0	.	1/2056	0.000486381	11.28	0
LRRK2	12	40634337	rs111655870	G	A	synonymous	NM_198578	p.L208L	.	.	.	.	0/1102	0	1/900	0.00111111	.	1/2002	0.0004995	.	.
LRRK2	12	40634404	rs201332859	T	C	nonsynonymous	NM_198578	p.S231P	.	.	.	.	2/1102	0.00181488	0/946	0	0.002	2/2048	0.000976562	15.79	1
LRRK2	12	40637439	rs752123862	G	A	nonsynonymous	NM_198578	p.R265K	.	.	.	.	1/1102	0.000907441	0/922	0	.	1/2024	0.000494071	5.567	0
LRRK2	12	40643725	rs41286466	G	T	synonymous	NM_198578	p.A312A	.	.	.	.	1/1102	0.000907441	0/954	0	.	1/2056	0.000486381	.	.
LRRK2	12	40645047	rs558415356	C	T	synonymous	NM_198578	p.F324F	.	.	.	.	0/1102	0	5/940	0.00531915	0.002	5/2042	0.00244858	.	.
LRRK2	12	40645272	rs201261152	C	T	synonymous	NM_198578	p.A369A	.	.	.	.	1/1102	0.000907441	0/942	0	.	1/2044	0.000489237	.	.
LRRK2	12	40646776	.	C	T	stopgain	NM_198578	p.Q416X	.	.	.	.	0/1102	0	1/944	0.00105932	.	1/2046	0.000488759	36	.
LRRK2	12	40657700	rs7308720	C	G	nonsynonymous	NM_198578	p.N551K	0.431991	0.879862	0.639395	1.21076	88/1102	0.0798548	84/938	0.0895522	0.1	172/2040	0.0843137	27.3	4
LRRK2	12	40668701	rs281865042	A	G	nonsynonymous	NM_198578	p.K616R	.	.	.	.	2/1102	0.00181488	0/954	0	.	2/2056	0.000972763	14.85	0
LRRK2	12	40671928	.	A	G	synonymous	NM_198578	p.V702V	.	.	.	.	2/1102	0.00181488	2/952	0.00210084	0	4/2054	0.00194742	.	.
LRRK2	12	40677699	rs34410987	C	T	nonsynonymous	NM_198578	p.P755L	0.770365	1.13821	0.477224	2.71468	13/1100	0.0118182	9/914	0.00984683	0.0069	22/2014	0.0109235	25.1	3
LRRK2	12	40677763	rs201443306	G	A	synonymous	NM_198578	p.T776T	.	.	.	.	0/1102	0	1/948	0.00105485	.	1/2050	0.000487805	.	.
LRRK2	12	40677810	.	G	A	nonsynonymous	NM_198578	p.R792K	.	.	.	.	1/1102	0.000907441	0/952	0	.	1/2054	0.000486855	0.007	0
LRRK2	12	40677926	.	A	G	nonsynonymous	NM_198578	p.K831E	.	.	.	.	1/1096	0.000912409	0/916	0	.	1/2012	0.000497018	17.51	1
LRRK2	12	40688695	rs7966550	T	C	synonymous	NM_198578	p.L953L	0.908384	0.986403	0.781245	1.24544	189/1102	0.171506	166/946	0.175476	0.15	355/2048	0.17334	.	.
LRRK2	12	40688702	rs189460764	C	T	nonsynonymous	NM_198578	p.S955L	.	.	.	.	0/1102	0	1/948	0.00105485	0.002	1/2050	0.000487805	22.9	1
LRRK2	12	40689253	rs750535941	T	A	nonsynonymous	NM_198578	p.M968K	.	.	.	.	0/1102	0	1/950	0.00105263	.	1/2052	0.000487329	10.23	1
LRRK2	12	40692930	.	T	A	nonsynonymous	NM_198578	p.C1123S	.	.	.	.	1/1102	0.000907441	0/954	0	.	1/2056	0.000486381	0.118	0
LRRK2	12	40696649	.	T	A	nonsynonymous	NM_198578	p.F1185L	.	.	.	.	1/1100	0.000909091	0/930	0	.	1/2030	0.000492611	21.7	4
LRRK2	12	40697843	.	C	T	synonymous	NM_198578	p.S1228S	.	.	.	.	0/1090	0	1/898	0.00111359	.	1/1988	0.000503018	.	.
LRRK2	12	40702471	rs201453370	C	A	nonsynonymous	NM_198578	p.L1388I	.	.	.	.	1/1102	0.000907441	0/954	0	0.001	1/2056	0.000486381	14.05	2
LRRK2	12	40702924	rs773386479	T	C	synonymous	NM_198578	p.Y1402Y	.	.	.	.	1/1102	0.000907441	0/938	0	.	1/2040	0.000490196	.	.
LRRK2	12	40702987	rs11175964	G	A	synonymous	NM_198578	p.K1423K	0.795222	0.957479	0.689641	1.32934	88/1102	0.0798548	78/942	0.0828025	0.1	166/2044	0.0812133	.	.
LRRK2	12	40704252	rs74681492	C	T	nonsynonymous	NM_198578	p.P1446L	.	.	.	.	1/1102	0.000907441	0/954	0	0.005	1/2056	0.000486381	34	5
LRRK2	12	40704345	rs780334763	G	T	nonsynonymous	NM_198578	p.R1477L	.	.	.	.	1/1102	0.000907441	0/954	0	.	1/2056	0.000486381	27.5	3
LRRK2	12	40707848	rs575429866	G	A	synonymous	NM_198578	p.E1537E	.	.	.	.	7/1102	0.00635209	4/954	0.00419287	0.002	11/2056	0.00535019	.	.
LRRK2	12	40713834	rs1427263	C	A	synonymous	NM_198578	p.G1624G	0.227963	1.11515	0.934081	1.33131	554/1100	0.503636	501/944	0.53072	0.52	1055/2044	0.516145	.	.
LRRK2	12	40713845	rs33949390	G	C	nonsynonymous	NM_198578	p.R1628P	0.850583	1.04729	0.64756	1.69377	39/1102	0.0353902	31/944	0.032839	0.032	70/2046	0.0342131	27.8	5
LRRK2	12	40713873	rs11176013	A	G	synonymous	NM_198578	p.K1637K	0.640925	0.958932	0.803997	1.14372	536/1100	0.487273	471/946	0.497886	0.5	1007/2046	0.49218	.	.
LRRK2	12	40713901	rs11564148	T	A	nonsynonymous	NM_198578	p.S1647T	0.475178	0.933345	0.772354	1.12789	363/1102	0.329401	322/940	0.342553	0.34	685/2042	0.335455	3.16	0
LRRK2	12	40716260	rs10878371	T	C	synonymous	NM_198578	p.G1819G	0.42906	0.931379	0.780922	1.11082	537/1102	0.487296	481/954	0.504193	0.5	1018/2056	0.495136	.	.
LRRK2	12	40716268	rs558440102	A	G	nonsynonymous	NM_198578	p.H1822R	.	.	.	.	1/1102	0.000907441	2/954	0.00209644	0.001	3/2056	0.00145914	12.21	2
LRRK2	12	40722186	.	A	T	nonsynonymous	NM_198578	p.Y1894F	.	.	.	.	2/1102	0.00181488	2/938	0.0021322	.	4/2040	0.00196078	27.7	4
LRRK2	12	40734181	.	A	T	nonsynonymous	NM_198578	p.I2012F	.	.	.	.	0/1102	0	1/954	0.00104822	.	1/2056	0.000486381	25.6	4
LRRK2	12	40734186	rs748907139	A	G	synonymous	NM_198578	p.A2013A	.	.	.	.	0/1102	0	2/952	0.00210084	.	2/2054	0.00097371	.	.
LRRK2	12	40740586	rs777164246	T	C	synonymous	NM_198578	p.N2047N	.	.	.	.	0/1096	0	2/874	0.00228833	.	2/1970	0.00101523	.	.
LRRK2	12	40740686	rs33995883	A	G	nonsynonymous	NM_198578	p.N2081D	.	.	.	.	3/1102	0.00272232	1/930	0.00107527	.	4/2032	0.0019685	24.7	2
LRRK2	12	40742254	rs10878405	G	A	synonymous	NM_198578	p.E2108E	0.384821	0.918769	0.758971	1.11221	371/1102	0.336661	307/868	0.353687	0.34	678/1970	0.344162	.	.
LRRK2	12	40753116	.	T	C	synonymous	NM_198578	p.L2300L	.	.	.	.	1/1102	0.000907441	0/952	0	0	1/2054	0.000486855	.	.
LRRK2	12	40757328	rs34778348	G	A	nonsynonymous	NM_198578	p.G2385R	0.563055	0.772034	0.321235	1.85546	10/1102	0.00907441	11/944	0.0116525	0.024	21/2046	0.0102639	16.81	1
LRRK2	12	40757330	rs33962975	A	G	synonymous	NM_198578	p.G2385G	0.0303293	0.49408	0.261031	0.935198	16/1100	0.0145455	27/942	0.0286624	0.014	43/2042	0.0210578	.	.
LRRK2	12	40758652	rs3761863	T	C	nonsynonymous	NM_198578	p.M2397T	0.0477342	0.833996	0.696811	0.99819	486/1098	0.442623	455/936	0.486111	0.46	941/2034	0.462635	0.005	0
LRRK2	12	40758824	rs199832934	G	A	synonymous	NM_198578	p.S2454S	.	.	.	.	0/1102	0	2/954	0.00209644	.	2/2056	0.000972763	.	.
LRRK2	12	40760808	.	G	GAAGC	frameshift insertion	NM_198578	p.G2464fs	.	.	.	.	1/1102	0.000907441	0/954	0	0	1/2056	0.000486381	.	.
LRRK2	12	40761617	.	TA	T	UTR3	NM_198578	c.*51delA	.	.	.	.	0/1098	0	1/866	0.00115473	.	1/1964	0.000509	.	.
LRRK2	12	40761663	rs66737902	T	C	UTR3	NM_198578	c.*96T>C	.	.	.	.	5/1092	0.00457875	0/874	0	.	5/1966	0.00254323	.	.
LRRK2	12	40761898	rs551302864	A	G	UTR3	NM_198578	c.*331A>G	.	.	.	.	1/1100	0.000909091	0/906	0	.	1/2006	0.000498504	.	.
LRRK2	12	40761930	.	T	A	UTR3	NM_198578	c.*363T>A	.	.	.	.	2/1102	0.00181488	0/954	0	.	2/2056	0.000972763	.	.
LRRK2	12	40761931	rs10878441	A	C	UTR3	NM_198578	c.*364A>C	0.090472	0.857125	0.717012	1.02462	488/1100	0.443636	458/950	0.482105	.	946/2050	0.461463	.	.
LRRK2	12	40761951	rs3886747	C	T	UTR3	NM_198578	c.*384C>T	0.0808155	0.852814	0.713237	1.01971	487/1100	0.442727	458/950	0.482105	.	945/2050	0.460976	.	.
LRRK2	12	40761956	.	T	C	UTR3	NM_198578	c.*389T>C	.	.	.	.	0/1102	0	1/952	0.00105042	.	1/2054	0.000486855	.	.
LRRK2	12	40761972	rs200503610	C	T	UTR3	NM_198578	c.*405C>T	.	.	.	.	1/1102	0.000907441	1/954	0.00104822	.	2/2056	0.000972763	.	.
LRRK2	12	40762032	rs199535249	G	A	UTR3	NM_198578	c.*465G>A	.	.	.	.	1/1102	0.000907441	0/950	0	.	1/2052	0.000487329	.	.
LRRK2	12	40762036	.	T	G	UTR3	NM_198578	c.*469T>G	.	.	.	.	0/1102	0	1/952	0.00105042	.	1/2054	0.000486855	.	.
LRRK2	12	40762110	rs373184816	C	T	UTR3	NM_198578	c.*543C>T	.	.	.	.	1/1096	0.000912409	0/916	0	.	1/2012	0.000497018	.	.
LRRK2	12	40762229	.	A	ACACAGAAACTCTCTTTGT	UTR3	NM_198578	c.*662_*663insCACAGAAACTCTCTTTGT	.	.	.	.	1/1102	0.000907441	0/924	0	.	1/2026	0.000493583	.	.
LRRK2	12	40762288	rs886049365	G	T	UTR3	NM_198578	c.*721G>T	.	.	.	.	2/1102	0.00181488	0/940	0	.	2/2042	0.000979432	.	.
LRRK2	12	40762303	rs1365770	G	C	UTR3	NM_198578	c.*736G>C	0.0365495	0.826512	0.691313	0.988151	487/1096	0.444343	453/922	0.491323	.	940/2018	0.465808	.	.
LRRK2	12	40762314	.	G	T	UTR3	NM_198578	c.*747G>T	.	.	.	.	0/1102	0	1/940	0.00106383	.	1/2042	0.000489716	.	.
LRRK2	12	40762509	rs182229935	T	C	UTR3	NM_198578	c.*942T>C	.	.	.	.	1/1102	0.000907441	5/934	0.00535332	.	6/2036	0.00294695	.	.
LRRK2	12	40762842	.	A	C	UTR3	NM_198578	c.*1275A>C	.	.	.	.	0/1102	0	1/944	0.00105932	.	1/2046	0.000488759	.	.
LRRK2	12	40762996	rs142051987	C	G	UTR3	NM_198578	c.*1429C>G	0.7939	0.889518	0.369573	2.14096	10/1102	0.00907441	11/952	0.0115546	.	21/2054	0.010224	.	.
LRRK2	12	40763013	rs12422278	T	A	UTR3	NM_198578	c.*1446T>A	0.981091	0.995816	0.704021	1.40855	73/1102	0.0662432	63/948	0.0664557	.	136/2050	0.0663415	.	.
LRRK2	12	40763019	.	C	T	UTR3	NM_198578	c.*1452C>T	.	.	.	.	0/1102	0	1/952	0.00105042	.	1/2054	0.000486855	.	.
LRRK2	12	40763055	.	A	T	UTR3	NM_198578	c.*1488A>T	.	.	.	.	0/1102	0	2/950	0.00210526	.	2/2052	0.000974659	.	.
LRRK2	12	40763058	rs140162879	G	A	UTR3	NM_198578	c.*1491G>A	.	.	.	.	1/1102	0.000907441	1/952	0.00105042	.	2/2054	0.00097371	.	.
LRRK2	12	40763075	rs199493658	T	A	UTR3	NM_198578	c.*1508T>A	.	.	.	.	1/1102	0.000907441	0/952	0	.	1/2054	0.000486855	.	.
CCDC122	13	44411149	rs17065125	T	G	UTR3	NM_144974	c.*267A>C	0.326668	0.80162	0.515318	1.24699	40/1102	0.0362976	42/920	0.0456522	.	82/2022	0.0405539	.	.
CCDC122	13	44411343	.	A	G	UTR3	NM_144974	c.*73T>C	.	.	.	.	1/1102	0.000907441	0/926	0	.	1/2028	0.000493097	.	.
CCDC122	13	44411410	rs66964055	G	A	UTR3	NM_144974	c.*6C>T	.	.	.	.	2/1102	0.00181488	1/954	0.00104822	.	3/2056	0.00145914	.	.
CCDC122	13	44411533	rs774944101	C	T	synonymous	NM_144974	p.K235K	.	.	.	.	1/1102	0.000907441	0/954	0	.	1/2056	0.000486381	.	.
CCDC122	13	44411563	rs7332503	T	C	synonymous	NM_144974	p.V225V	0.300109	0.793505	0.512329	1.229	40/1102	0.0362976	44/954	0.0461216	0.057	84/2056	0.040856	.	.
CCDC122	13	44432917	rs553318500	C	T	synonymous	NM_144974	p.E224E	.	.	.	.	1/1102	0.000907441	1/920	0.00108696	0.001	2/2022	0.00098912	.	.
CCDC122	13	44432925	rs778994996	C	G	nonsynonymous	NM_144974	p.E222Q	.	.	.	.	0/1102	0	1/920	0.00108696	.	1/2022	0.00049456	27.8	4
CCDC122	13	44432931	.	TTAA	T	nonframeshift deletion	NM_144974	p.219_219del	.	.	.	.	1/1102	0.000907441	0/920	0	.	1/2022	0.00049456	.	.
CCDC122	13	44433999	rs766086277	T	A	nonsynonymous	NM_144974	p.M122L	.	.	.	.	0/1102	0	1/948	0.00105485	.	1/2050	0.000487805	0.042	0
CCDC122	13	44434198	.	A	G	synonymous	NM_144974	p.L55L	.	.	.	.	0/1090	0	1/804	0.00124378	0	1/1894	0.000527983	.	.
CCDC122	13	44442924	rs370703884	C	T	nonsynonymous	NM_144974	p.S21N	.	.	.	.	5/1094	0.00457038	1/814	0.0012285	.	6/1908	0.00314465	8.338	2
CCDC122	13	44449012	.	C	T	UTR5	NM_144974	c.-5500G>A	.	.	.	.	1/1102	0.000907441	2/952	0.00210084	.	3/2054	0.00146056	.	.
LACC1	13	44455293	.	C	A	nonsynonymous	NM_001128303	p.Q58K	.	.	.	.	0/1102	0	1/954	0.00104822	.	1/2056	0.000486381	2.057	0
LACC1	13	44455493	rs9562519	T	A	synonymous	NM_001128303	p.T124T	0.00291898	0.568703	0.39216	0.824722	51/1102	0.0462795	75/948	0.0791139	0.082	126/2050	0.0614634	.	.
LACC1	13	44457925	rs3764147	A	G	nonsynonymous	NM_001128303	p.I254V	1.18358e-09	1.82016	1.5007	2.20762	503/1100	0.457273	313/954	0.328092	0.35	816/2054	0.397274	0.735	0
LACC1	13	44457984	rs9533673	A	G	synonymous	NM_001128303	p.R273R	.	.	.	.	2/1102	0.00181488	1/954	0.00104822	.	3/2056	0.00145914	.	.
LACC1	13	44462953	rs763606510	A	G	nonsynonymous	NM_001128303	p.Y323C	.	.	.	.	1/1102	0.000907441	0/954	0	.	1/2056	0.000486381	27.1	5
LACC1	13	44463079	.	A	G	nonsynonymous	NM_001128303	p.D365G	.	.	.	.	2/1102	0.00181488	0/954	0	.	2/2056	0.000972763	16.16	2
LACC1	13	44464349	rs557135742	C	A	synonymous	NM_001128303	p.S411S	.	.	.	.	1/1102	0.000907441	1/952	0.00105042	0.001	2/2054	0.00097371	.	.
LACC1	13	44465645	.	G	C	nonsynonymous	NM_001350643	p.E398D	.	.	.	.	0/1102	0	1/944	0.00105932	0	1/2046	0.000488759	10.06	0
LACC1	13	44465879	rs7992315	T	C	UTR3	NM_001128303	c.*296T>C	.	.	.	.	2/1102	0.00181488	1/944	0.00105932	.	3/2046	0.00146628	.	.
LACC1	13	44465887	.	C	A	UTR3	NM_001128303	c.*304C>A	.	.	.	.	0/1102	0	1/946	0.00105708	.	1/2048	0.000488281	.	.
LACC1	13	44466081	.	A	C	UTR3	NM_001128303	c.*498A>C	.	.	.	.	2/1102	0.00181488	0/954	0	.	2/2056	0.000972763	.	.
LACC1	13	44466177	rs775797701	GA	G	UTR3	NM_001128303	c.*594delA	0.345856	0.812922	0.528474	1.25047	42/1102	0.0381125	45/954	0.0471698	.	87/2056	0.0423	.	.
LACC1	13	44466239	.	G	A	UTR3	NM_001128303	c.*656G>A	.	.	.	.	0/1102	0	1/954	0.00104822	.	1/2056	0.000486381	.	.
LACC1	13	44466242	rs181436494	G	A	UTR3	NM_001128303	c.*659G>A	.	.	.	.	4/1102	0.00362976	9/954	0.00943396	.	13/2056	0.00632296	.	.
LACC1	13	44466800	.	G	A	UTR3	NM_001128303	c.*1217G>A	.	.	.	.	3/1102	0.00272232	1/954	0.00104822	.	4/2056	0.00194553	.	.
LACC1	13	44466909	rs34303107	AG	A	UTR3	NM_001128303	c.*1326delG	0.0192841	0.797984	0.660549	0.964014	739/1098	0.673042	575/916	0.627729	.	1314/2014	0.65243	.	.
LACC1	13	44467200	rs9567303	G	C	UTR3	NM_001128303	c.*1617G>C	0.0081446	0.60396	0.415716	0.877446	51/1102	0.0462795	72/954	0.0754717	.	123/2056	0.0598249	.	.
LACC1	13	44467204	.	T	G	UTR3	NM_001128303	c.*1621T>G	.	.	.	.	2/1102	0.00181488	9/954	0.00943396	.	11/2056	0.00535019	.	.
LACC1	13	44467210	rs9525869	A	G	UTR3	NM_001128303	c.*1627A>G	0.0304742	0.806164	0.663231	0.979901	785/1102	0.712341	642/952	0.67437	.	1427/2054	0.694742	.	.
LACC1	13	44467483	rs532819918	A	G	UTR3	NM_001128303	c.*1900A>G	.	.	.	.	1/1102	0.000907441	0/954	0	.	1/2056	0.000486381	.	.
LACC1	13	44467561	rs73467523	A	G	UTR3	NM_001128303	c.*1978A>G	0.300109	0.793505	0.512329	1.229	40/1102	0.0362976	44/954	0.0461216	.	84/2056	0.040856	.	.
LACC1	13	44467706	rs149285452	A	G	UTR3	NM_001128303	c.*2123A>G	.	.	.	.	1/1102	0.000907441	0/954	0	.	1/2056	0.000486381	.	.
LACC1	13	44467806	.	C	A	UTR3	NM_001128303	c.*2223C>A	.	.	.	.	0/1102	0	1/952	0.00105042	.	1/2054	0.000486855	.	.
RMI2	16	11444572	rs7204628	A	C	synonymous	NM_152308	p.T123T	0.881575	1.05804	0.503664	2.22261	17/1096	0.0155109	13/920	0.0141304	0.001	30/2016	0.014881	.	.
RMI2	16	11444603	rs578014204	A	G	nonsynonymous	NM_152308	p.M134V	.	.	.	.	3/1100	0.00272727	0/932	0	.	3/2032	0.00147638	20.1	3
RMI2	16	11444637	rs140592082	A	G	nonsynonymous	NM_152308	p.N145S	.	.	.	.	0/1100	0	1/942	0.00106157	.	1/2042	0.000489716	0.001	0
RMI2	16	11444716	rs2032932	A	G	UTR3	NM_152308	c.*69A>G	0.432314	1.0739	0.898835	1.28305	665/1100	0.604545	579/936	0.61859	.	1244/2036	0.611002	.	.
RMI2	16	11444726	rs6498185	C	T	UTR3	NM_152308	c.*79C>T	0.84683	1.0759	0.512128	2.26031	17/1100	0.0154545	13/940	0.0138298	.	30/2040	0.0147059	.	.
RMI2	16	11444886	.	T	C	UTR3	NM_152308	c.*239T>C	.	.	.	.	1/1102	0.000907441	0/954	0	.	1/2056	0.000486381	.	.
RMI2	16	11444985	rs535069760	A	G	UTR3	NM_152308	c.*338A>G	.	.	.	.	0/1102	0	1/954	0.00104822	.	1/2056	0.000486381	.	.
RMI2	16	11445029	.	T	C	UTR3	NM_152308	c.*382T>C	.	.	.	.	0/1102	0	1/954	0.00104822	.	1/2056	0.000486381	.	.
RMI2	16	11445035	rs141088689	C	T	UTR3	NM_152308	c.*388C>T	.	.	.	.	4/1102	0.00362976	1/954	0.00104822	.	5/2056	0.00243191	.	.
RMI2	16	11445040	rs2032933	G	A	UTR3	NM_152308	c.*393G>A	0.365951	0.779694	0.454597	1.33728	1077/1102	0.977314	925/954	0.969602	.	2002/2056	0.973735	.	.
RMI2	16	11445061	rs578106620	G	C	UTR3	NM_152308	c.*414G>C	.	.	.	.	0/1102	0	1/954	0.00104822	.	1/2056	0.000486381	.	.
RMI2	16	11445310	.	G	A	UTR3	NM_152308	c.*663G>A	.	.	.	.	0/1102	0	1/954	0.00104822	.	1/2056	0.000486381	.	.
RMI2	16	11445395	rs556191398	C	T	UTR3	NM_152308	c.*748C>T	.	.	.	.	0/1102	0	2/954	0.00209644	.	2/2056	0.000972763	.	.
RMI2	16	11445404	rs1061128	A	G	UTR3	NM_152308	c.*757A>G	0.31141	1.09624	0.917569	1.30971	676/1100	0.614545	603/952	0.633403	.	1279/2052	0.623294	.	.
RMI2	16	11445421	rs141231542	G	A	UTR3	NM_152308	c.*774G>A	.	.	.	.	0/1102	0	1/954	0.00104822	.	1/2056	0.000486381	.	.
RMI2	16	11445457	rs994655673	G	C	UTR3	NM_152308	c.*810G>C	.	.	.	.	0/1102	0	2/950	0.00210526	.	2/2052	0.000974659	.	.
RMI2	16	11445572	rs1038743885	T	C	UTR3	NM_152308	c.*925T>C	.	.	.	.	3/1102	0.00272232	0/948	0	.	3/2050	0.00146341	.	.
RMI2	16	11445596	rs7626	C	T	UTR3	NM_152308	c.*949C>T	0.831241	1.08401	0.516215	2.27634	17/1102	0.0154265	13/948	0.0137131	.	30/2050	0.0146341	.	.
SNX20	16	50700322	rs371596290	G	A	UTR3	NM_153337	c.*2630C>T	.	.	.	.	5/1102	0.00453721	2/954	0.00209644	.	7/2056	0.00340467	.	.
SNX20	16	50700409	rs893787214	T	C	UTR3	NM_153337	c.*2543A>G	.	.	.	.	1/1102	0.000907441	1/954	0.00104822	.	2/2056	0.000972763	.	.
SNX20	16	50700430	.	T	C	UTR3	NM_153337	c.*2522A>G	.	.	.	.	0/1102	0	1/954	0.00104822	.	1/2056	0.000486381	.	.
SNX20	16	50700481	.	A	G	UTR3	NM_153337	c.*2471T>C	.	.	.	.	0/1102	0	1/954	0.00104822	.	1/2056	0.000486381	.	.
SNX20	16	50700648	rs139397276	C	T	UTR3	NM_153337	c.*2304G>A	0.0651453	1.5503	0.972868	2.47045	51/1102	0.0462795	28/954	0.0293501	.	79/2056	0.0384241	.	.
SNX20	16	50700735	rs142670754	G	A	UTR3	NM_153337	c.*2217C>T	.	.	.	.	6/1102	0.00544465	7/954	0.00733753	.	13/2056	0.00632296	.	.
SNX20	16	50700807	rs367833862	G	T	UTR3	NM_153337	c.*2145C>A	0.912058	0.952785	0.403858	2.24782	12/1102	0.0108893	10/952	0.0105042	.	22/2054	0.0107108	.	.
SNX20	16	50700881	rs397964447	C	CA	UTR3	NM_153337	c.*2070_*2071insT	0.57228	0.914218	0.669669	1.24807	1009/1102	0.915608	866/954	0.907757	.	1875/2056	0.911965	.	.
SNX20	16	50701063	.	G	T	UTR3	NM_153337	c.*1889C>A	.	.	.	.	1/1102	0.000907441	0/950	0	.	1/2052	0.000487329	.	.
SNX20	16	50701072	.	G	A	UTR3	NM_153337	c.*1880C>T	.	.	.	.	1/1102	0.000907441	0/942	0	.	1/2044	0.000489237	.	.
SNX20	16	50701084	.	C	T	UTR3	NM_153337	c.*1868G>A	.	.	.	.	0/1102	0	2/950	0.00210526	.	2/2052	0.000974659	.	.
SNX20	16	50701105	.	G	A	UTR3	NM_153337	c.*1847C>T	.	.	.	.	1/1102	0.000907441	0/950	0	.	1/2052	0.000487329	.	.
SNX20	16	50701220	.	G	T	UTR3	NM_153337	c.*1732C>A	.	.	.	.	1/1100	0.000909091	0/926	0	.	1/2026	0.000493583	.	.
SNX20	16	50701334	rs1032758546	G	A	UTR3	NM_153337	c.*1618C>T	.	.	.	.	0/1100	0	1/954	0.00104822	.	1/2054	0.000486855	.	.
SNX20	16	50701414	rs58578656	T	C	UTR3	NM_153337	c.*1538A>G	0.131981	1.27117	0.930293	1.73694	104/1102	0.0943739	71/954	0.0744235	.	175/2056	0.0851167	.	.
SNX20	16	50701431	.	C	T	UTR3	NM_153337	c.*1521G>A	.	.	.	.	1/1102	0.000907441	0/954	0	.	1/2056	0.000486381	.	.
SNX20	16	50701432	rs137964465	G	A	UTR3	NM_153337	c.*1520C>T	.	.	.	.	3/1102	0.00272232	5/954	0.00524109	.	8/2056	0.00389105	.	.
SNX20	16	50701463	.	T	C	UTR3	NM_153337	c.*1489A>G	.	.	.	.	1/1102	0.000907441	1/954	0.00104822	.	2/2056	0.000972763	.	.
SNX20	16	50701510	rs57814303	C	T	UTR3	NM_153337	c.*1442G>A	0.129241	1.27475	0.93159	1.74433	103/1102	0.0934664	70/950	0.0736842	.	173/2052	0.084308	.	.
SNX20	16	50701957	rs79124041	G	A	UTR3	NM_153337	c.*995C>T	.	.	.	.	1/1102	0.000907441	0/948	0	.	1/2050	0.000487805	.	.
SNX20	16	50702040	.	G	C	UTR3	NM_153337	c.*912C>G	.	.	.	.	1/1102	0.000907441	0/948	0	.	1/2050	0.000487805	.	.
SNX20	16	50702133	rs139420501	A	T	UTR3	NM_153337	c.*819T>A	.	.	.	.	6/1102	0.00544465	4/952	0.00420168	.	10/2054	0.00486855	.	.
SNX20	16	50702138	rs563767802	C	T	UTR3	NM_153337	c.*814G>A	.	.	.	.	0/1102	0	1/952	0.00105042	.	1/2054	0.000486855	.	.
SNX20	16	50702232	rs75997756	G	A	UTR3	NM_153337	c.*720C>T	0.529597	1.10418	0.810671	1.50396	101/1098	0.0919854	78/946	0.0824524	.	179/2044	0.0875734	.	.
SNX20	16	50702610	.	G	C	UTR3	NM_153337	c.*342C>G	.	.	.	.	0/1094	0	1/932	0.00107296	.	1/2026	0.000493583	.	.
SNX20	16	50702614	rs900786161	C	T	UTR3	NM_153337	c.*338G>A	.	.	.	.	1/1098	0.000910747	0/938	0	.	1/2036	0.000491159	.	.
SNX20	16	50702621	rs543170596	G	A	UTR3	NM_153337	c.*331C>T	.	.	.	.	2/1096	0.00182482	0/934	0	.	2/2030	0.000985222	.	.
SNX20	16	50702736	.	T	C	UTR3	NM_153337	c.*216A>G	.	.	.	.	0/1102	0	1/950	0.00105263	.	1/2052	0.000487329	.	.
SNX20	16	50702971	rs373192007	C	T	nonsynonymous	NM_153337	p.R124H	.	.	.	.	0/1102	0	1/952	0.00105042	.	1/2054	0.000486855	10.19	1
SNX20	16	50703011	rs774544719	C	T	nonsynonymous	NM_153337	p.E111K	.	.	.	.	1/1102	0.000907441	0/948	0	.	1/2050	0.000487805	3.035	1
SNX20	16	50707874	.	T	C	nonsynonymous	NM_182854	p.R132G	.	.	.	.	1/988	0.00101215	0/876	0	.	1/1864	0.000536481	0.002	0
SNX20	16	50709754	rs747045835	C	T	nonsynonymous	NM_182854	p.R70H	.	.	.	.	1/1102	0.000907441	0/926	0	.	1/2028	0.000493097	12.7	0
SNX20	16	50711318	rs148806258	G	A	synonymous	NM_182854	p.D40D	.	.	.	.	0/1096	0	4/942	0.00424628	.	4/2038	0.00196271	.	.
SNX20	16	50711334	rs1131716	G	A	nonsynonymous	NM_182854	p.P35L	0.770802	1.05094	0.752311	1.46812	85/1098	0.0774135	69/938	0.0735608	0.11	154/2036	0.0756385	1.3	0
SNX20	16	50711346	rs539295981	C	T	nonsynonymous	NM_182854	p.G31D	.	.	.	.	1/1098	0.000910747	3/942	0.00318471	0.003	4/2040	0.00196078	18.73	2
SNX20	16	50711441	.	C	A	UTR5	NM_153337	c.-4G>T	.	.	.	.	0/1102	0	1/950	0.00105263	.	1/2052	0.000487329	.	.
SNX20	16	50715185	rs2066848	G	A	UTR5	NM_153337	c.-3748C>T	0.220321	1.65701	0.738932	3.71575	19/1100	0.0172727	9/946	0.00951374	.	28/2046	0.0136852	.	.
NOD2	16	50733576	.	TG	T	frameshift deletion	NM_022162	p.L84fs	.	.	.	.	1/1102	0.000907441	0/954	0	.	1/2056	0.000486381	.	.
NOD2	16	50733599	rs187264529	G	A	nonsynonymous	NM_022162	p.V92I	.	.	.	.	5/1054	0.00474383	8/842	0.00950119	0.003	13/1896	0.00685654	22.3	1
NOD2	16	50733808	rs565504727	C	T	synonymous	NM_022162	p.F161F	.	.	.	.	0/1084	0	1/938	0.0010661	.	1/2022	0.00049456	.	.
NOD2	16	50733859	rs2067085	C	G	synonymous	NM_022162	p.S178S	0.690573	1.08144	0.735505	1.59009	64/1084	0.0590406	53/940	0.056383	0.05	117/2024	0.0578063	.	.
NOD2	16	50733864	.	G	A	nonsynonymous	NM_022162	p.R180K	.	.	.	.	1/1086	0.00092081	0/944	0	.	1/2030	0.000492611	4.384	2
NOD2	16	50741800	rs149071116	C	T	nonsynonymous	NM_022162	p.A192V	.	.	.	.	1/1102	0.000907441	0/954	0	.	1/2056	0.000486381	21.9	2
NOD2	16	50741840	.	AT	A	frameshift deletion	NM_022162	p.L206fs	.	.	.	.	1/1102	0.000907441	0/954	0	.	1/2056	0.000486381	.	.
NOD2	16	50744624	rs2066842	C	T	nonsynonymous	NM_022162	p.P268S	0.67389	0.859655	0.425046	1.73865	15/1098	0.0136612	16/936	0.017094	0.0079	31/2034	0.0152409	0.001	0
NOD2	16	50744635	rs773516123	G	A	synonymous	NM_022162	p.K271K	.	.	.	.	1/1100	0.000909091	0/944	0	.	1/2044	0.000489237	.	.
NOD2	16	50744753	rs104895427	C	T	nonsynonymous	NM_022162	p.R311W	0.17357	1.67272	0.797317	3.50926	22/1098	0.0200364	11/922	0.0119306	0.003	33/2020	0.0163366	32	4
NOD2	16	50744772	.	C	CT	frameshift insertion	NM_022162	p.A317fs	.	.	.	.	1/1098	0.000910747	0/924	0	0	1/2022	0.00049456	.	.
NOD2	16	50744930	rs199858111	C	T	nonsynonymous	NM_022162	p.H370Y	.	.	.	.	0/1102	0	1/950	0.00105263	0.001	1/2052	0.000487329	18.58	3
NOD2	16	50744988	rs528926956	C	T	nonsynonymous	NM_022162	p.T389M	.	.	.	.	1/1102	0.000907441	4/950	0.00421053	.	5/2052	0.00243665	25.6	4
NOD2	16	50745068	rs766612118	C	G	nonsynonymous	NM_022162	p.L416V	.	.	.	.	0/1102	0	1/950	0.00105263	.	1/2052	0.000487329	24	4
NOD2	16	50745199	rs2066843	C	T	synonymous	NM_022162	p.R459R	0.662202	0.854497	0.422028	1.73013	15/1100	0.0136364	16/930	0.0172043	0.0079	31/2030	0.0152709	.	.
NOD2	16	50745211	rs200656015	C	T	synonymous	NM_022162	p.P463P	.	.	.	.	1/1100	0.000909091	1/926	0.00107991	.	2/2026	0.000987167	.	.
NOD2	16	50745233	rs1078327	C	T	nonsynonymous	NM_022162	p.R471C	0.0809159	0.536923	0.267067	1.07945	13/1100	0.0118182	20/926	0.0215983	0.016	33/2026	0.0162883	11.12	0
NOD2	16	50745235	rs770712938	C	T	synonymous	NM_022162	p.R471R	.	.	.	.	0/1100	0	1/924	0.00108225	.	1/2024	0.000494071	.	.
NOD2	16	50745583	rs1861759	T	G	synonymous	NM_022162	p.R587R	0.68298	1.07187	0.76822	1.49554	85/1036	0.0820463	69/916	0.0753275	0.099	154/1952	0.0788934	.	.
NOD2	16	50745656	rs104895438	G	T	nonsynonymous	NM_022162	p.A612S	.	.	.	.	0/1088	0	1/950	0.00105263	.	1/2038	0.000490677	23.9	5
NOD2	16	50745661	rs149870902	C	T	synonymous	NM_022162	p.F613F	.	.	.	.	2/1088	0.00183824	0/948	0	0.002	2/2036	0.000982318	.	.
NOD2	16	50745803	rs369957746	G	C	nonsynonymous	NM_022162	p.A661P	.	.	.	.	0/1050	0	1/920	0.00108696	.	1/1970	0.000507614	2.661	2
NOD2	16	50753909	rs201035873	C	A	nonsynonymous	NM_022162	p.Q902K	.	.	.	.	3/1098	0.00273224	2/934	0.00214133	0.003	5/2032	0.00246063	19.29	1
NOD2	16	50757220	rs542558237	G	A	nonsynonymous	NM_022162	p.G936E	.	.	.	.	0/1102	0	2/952	0.00210084	0.001	2/2054	0.00097371	25.4	4
NOD2	16	50757244	rs752141641	C	G	nonsynonymous	NM_022162	p.A944G	.	.	.	.	0/1102	0	1/952	0.00105042	.	1/2054	0.000486855	23.5	4
NOD2	16	50759442	rs104895463	C	T	synonymous	NM_022162	p.L975L	.	.	.	.	1/1102	0.000907441	1/952	0.00105042	.	2/2054	0.00097371	.	.
NOD2	16	50765740	.	G	A	UTR3	NM_022162	c.*10G>A	.	.	.	.	1/1102	0.000907441	0/954	0	.	1/2056	0.000486381	.	.
NOD2	16	50765759	.	T	C	UTR3	NM_022162	c.*29T>C	.	.	.	.	0/1102	0	1/954	0.00104822	.	1/2056	0.000486381	.	.
NOD2	16	50765872	rs527525652	A	G	UTR3	NM_022162	c.*142A>G	.	.	.	.	3/1102	0.00272232	0/954	0	.	3/2056	0.00145914	.	.
NOD2	16	50765989	rs372022771	A	T	UTR3	NM_022162	c.*259A>T	.	.	.	.	0/1102	0	1/954	0.00104822	.	1/2056	0.000486381	.	.
NOD2	16	50766127	rs3135499	A	C	UTR3	NM_022162	c.*397A>C	0.737204	0.957918	0.745194	1.23137	156/1102	0.141561	141/954	0.147799	.	297/2056	0.144455	.	.
NOD2	16	50766201	.	C	G	UTR3	NM_022162	c.*471C>G	.	.	.	.	1/1102	0.000907441	0/954	0	.	1/2056	0.000486381	.	.
NOD2	16	50766273	.	T	C	UTR3	NM_022162	c.*543T>C	.	.	.	.	0/1102	0	1/954	0.00104822	.	1/2056	0.000486381	.	.
NOD2	16	50766338	.	C	A	UTR3	NM_022162	c.*608C>A	.	.	.	.	1/1102	0.000907441	0/954	0	.	1/2056	0.000486381	.	.
NOD2	16	50766380	.	G	A	UTR3	NM_022162	c.*650G>A	.	.	.	.	0/1102	0	1/954	0.00104822	.	1/2056	0.000486381	.	.
NOD2	16	50766541	rs549908533	C	T	UTR3	NM_022162	c.*811C>T	.	.	.	.	0/1102	0	1/954	0.00104822	.	1/2056	0.000486381	.	.
NOD2	16	50766557	.	C	G	UTR3	NM_022162	c.*827C>G	.	.	.	.	0/1102	0	1/954	0.00104822	.	1/2056	0.000486381	.	.
NOD2	16	50766579	.	A	G	UTR3	NM_022162	c.*849A>G	.	.	.	.	0/1102	0	1/954	0.00104822	.	1/2056	0.000486381	.	.
NOD2	16	50766599	rs956825387	C	T	UTR3	NM_022162	c.*869C>T	.	.	.	.	0/1102	0	1/954	0.00104822	.	1/2056	0.000486381	.	.
NOD2	16	50766607	rs140643942	C	A	UTR3	NM_022162	c.*877C>A	.	.	.	.	5/1102	0.00453721	10/954	0.0104822	.	15/2056	0.00729572	.	.
NOD2	16	50766668	rs548686827	C	A	UTR3	NM_022162	c.*938C>A	.	.	.	.	1/1102	0.000907441	1/954	0.00104822	.	2/2056	0.000972763	.	.
NOD2	16	50766743	rs549273021	A	G	UTR3	NM_022162	c.*1013A>G	.	.	.	.	0/1102	0	1/946	0.00105708	.	1/2048	0.000488281	.	.
NOD2	16	50766886	rs3135500	G	A	UTR3	NM_022162	c.*1156G>A	0.550252	0.925896	0.719209	1.19198	152/1100	0.138182	140/942	0.14862	.	292/2042	0.142997	.	.
COX4I1	16	85834818	rs11557187	G	A	nonsynonymous	NM_001861	p.A3T	0.896779	0.987793	0.8205	1.1892	364/1102	0.330309	320/954	0.33543	0.31	684/2056	0.332685	22.8	1
COX4I1	16	85838547	rs557562393	T	C	synonymous	NM_001861	p.S26S	.	.	.	.	2/1024	0.00195312	1/848	0.00117925	0.001	3/1872	0.00160256	.	.
COX4I1	16	85838684	.	G	A	nonsynonymous	NM_001861	p.S72N	.	.	.	.	2/1096	0.00182482	0/910	0	.	2/2006	0.000997009	2.895	1
COX4I1	16	85838748	.	T	A	nonsynonymous	NM_001318802	p.L18H	.	.	.	.	0/1056	0	1/852	0.00117371	0	1/1908	0.000524109	1.682	0
COX4I1	16	85839412	rs764779280	C	T	synonymous	NM_001861	p.G105G	.	.	.	.	0/1062	0	1/942	0.00106157	.	1/2004	0.000499002	.	.
COX4I1	16	85840339	rs752962325	C	T	UTR3	NM_001318794	c.*231C>T	.	.	.	.	1/1102	0.000907441	2/952	0.00210084	.	3/2054	0.00146056	.	.
COX4I1	16	85840340	rs201890635	G	T	UTR3	NM_001318794	c.*232G>T	.	.	.	.	0/1102	0	1/954	0.00104822	.	1/2056	0.000486381	.	.
COX4I1	16	85840355	.	C	G	nonsynonymous	NM_001861	p.L129V	.	.	.	.	0/1102	0	1/954	0.00104822	.	1/2056	0.000486381	0.925	1
COX4I1	16	85840474	rs184745241	G	A	nonsynonymous	NM_001318802	p.E80K	0.176561	1.86066	0.756082	4.57893	16/1102	0.0145191	7/954	0.00733753	0.015	23/2056	0.0111868	11.96	0
COX4I1	16	85840482	.	A	C	nonsynonymous	NM_001318802	p.R82S	.	.	.	.	1/1102	0.000907441	0/954	0	0	1/2056	0.000486381	0.22	0
COX4I1	16	85840496	rs984469284	G	A	nonsynonymous	NM_001318802	p.R87H	.	.	.	.	1/1102	0.000907441	1/954	0.00104822	.	2/2056	0.000972763	2.796	0
COX4I1	16	85840562	.	T	C	nonsynonymous	NM_001318802	p.M109T	.	.	.	.	0/1102	0	1/954	0.00104822	0	1/2056	0.000486381	9.764	0
SIGLEC5	19	52114806	rs75689714	G	T	UTR3	NM_003830	c.*678C>A	0.169942	0.751589	0.499877	1.13005	48/1102	0.0435572	53/952	0.0556723	.	101/2054	0.0491723	.	.
SIGLEC5	19	52114810	rs955038843	G	A	UTR3	NM_003830	c.*674C>T	.	.	.	.	0/1102	0	1/954	0.00104822	.	1/2056	0.000486381	.	.
SIGLEC5	19	52114838	.	G	A	UTR3	NM_003830	c.*646C>T	.	.	.	.	2/1102	0.00181488	1/954	0.00104822	.	3/2056	0.00145914	.	.
SIGLEC5	19	52114901	rs10414899	A	T	UTR3	NM_003830	c.*583T>A	0.684451	1.08616	0.729089	1.61812	1042/1102	0.945554	906/954	0.949686	.	1948/2056	0.947471	.	.
SIGLEC5	19	52114966	.	T	A	UTR3	NM_003830	c.*518A>T	.	.	.	.	1/1102	0.000907441	3/954	0.00314465	.	4/2056	0.00194553	.	.
SIGLEC5	19	52115198	rs551206708	T	C	UTR3	NM_003830	c.*286A>G	.	.	.	.	1/1096	0.000912409	0/942	0	.	1/2038	0.000490677	.	.
SIGLEC5	19	52115208	rs3829657	T	A	UTR3	NM_003830	c.*276A>T	0.324471	0.698302	0.341835	1.42649	15/1102	0.0136116	17/950	0.0178947	.	32/2052	0.0155945	.	.
SIGLEC5	19	52115299	rs970992157	A	G	UTR3	NM_003830	c.*185T>C	.	.	.	.	2/1102	0.00181488	1/954	0.00104822	.	3/2056	0.00145914	.	.
SIGLEC5	19	52115363	rs79989307	C	T	UTR3	NM_003830	c.*121G>A	0.179582	0.611544	0.298209	1.25411	14/1090	0.012844	18/938	0.0191898	.	32/2028	0.0157791	.	.
SIGLEC5	19	52115548	.	C	T	nonsynonymous	NM_003830	p.R531K	.	.	.	.	0/1102	0	1/954	0.00104822	.	1/2056	0.000486381	4.583	1
SIGLEC5	19	52115643	rs141897891	G	A	synonymous	NM_003830	p.P499P	.	.	.	.	0/1102	0	1/954	0.00104822	.	1/2056	0.000486381	.	.
SIGLEC5	19	52115645	rs3829655	G	C	nonsynonymous	NM_003830	p.P499A	0.397378	0.923069	0.766868	1.11109	637/1102	0.57804	540/954	0.566038	0.58	1177/2056	0.572471	5.534	1
SIGLEC5	19	52115646	rs61736483	G	A	synonymous	NM_003830	p.S498S	.	.	.	.	1/1102	0.000907441	1/954	0.00104822	.	2/2056	0.000972763	.	.
SIGLEC5	19	52129358	rs559167909	G	C	nonsynonymous	NM_003830	p.A464G	.	.	.	.	2/1102	0.00181488	1/954	0.00104822	0.003	3/2056	0.00145914	0.231	0
SIGLEC5	19	52130737	rs141159931	G	A	synonymous	NM_003830	p.S420S	.	.	.	.	1/1092	0.000915751	1/886	0.00112867	.	2/1978	0.00101112	.	.
SIGLEC5	19	52130910	rs267605623	G	A	synonymous	NM_003830	p.L363L	.	.	.	.	0/1066	0	1/894	0.00111857	.	1/1960	0.000510204	.	.
SIGLEC5	19	52130925	rs8108074	G	A	nonsynonymous	NM_003830	p.R358W	.	.	.	.	5/1062	0.0047081	5/894	0.00559284	0.006	10/1956	0.00511247	7.943	0
SIGLEC5	19	52131208	rs201727320	G	A	synonymous	NM_003830	p.P292P	.	.	.	.	1/1074	0.000931099	0/906	0	.	1/1980	0.000505051	.	.
SIGLEC5	19	52131310	rs61736486	C	T	synonymous	NM_003830	p.P258P	.	.	.	.	0/1094	0	5/912	0.00548246	0.001	5/2006	0.00249252	.	.
SIGLEC5	19	52131314	rs750425480	A	T	nonsynonymous	NM_003830	p.L257H	.	.	.	.	2/1086	0.00184162	1/902	0.00110865	.	3/1988	0.00150905	22.3	3
SIGLEC5	19	52132740	rs537918447	C	T	nonsynonymous	NM_003830	p.E191K	.	.	.	.	3/1094	0.00274223	0/926	0	0.001	3/2020	0.00148515	1.878	0
SIGLEC5	19	52132741	rs200210701	G	A	synonymous	NM_003830	p.P190P	0.0711845	0.643685	0.398878	1.03874	31/1086	0.0285451	41/926	0.0442765	0.029	72/2012	0.0357853	.	.
SIGLEC5	19	52132748	.	A	G	nonsynonymous	NM_003830	p.L188P	.	.	.	.	1/1094	0.000914077	0/924	0	.	1/2018	0.00049554	14.03	2
SIGLEC5	19	52133441	.	C	A	nonsynonymous	NM_003830	p.E22D	.	.	.	.	1/1088	0.000919118	1/940	0.00106383	.	2/2028	0.000986193	7.925	1
SIGLEC5	19	52133681	.	A	G	UTR5	NM_003830	c.-93T>C	.	.	.	.	0/1032	0	1/916	0.0010917	.	1/1948	0.000513347		.
The maximum number of databases assigned as damaging/Probably damiging (damaging) is five databases used for prediction (SIFT, PolyPhen2 HDIV, PolyPhen2 HVAR, LRT, Mutation tester). The CADD score was provided separetly.
